# Supplementary material for: Lipid metabolism-related gene signature predicts prognosis and depicts tumor microenvironment immune landscape in gliomas
Source: Front Immunol. 2023 Feb 13;14:1021678. doi: 10.3389/fimmu.2023.1021678 (PMC9968762; doi:10.3389/fimmu.2023.1021678)
Supplement: Supplementary file 1 [file DataSheet_1.csv]

Gene	pathways
ABCA1	Cholesterol metabolism ; Fat digestion and absorption
ABHD5	Regulation of lipolysis in adipocytes
ACAA1	Biosynthesis of unsaturated fatty acids ; PPAR signaling pathway ; alpha-Linolenic acid metabolism ; Fatty acid metabolism ; Fatty acid degradation
ACAA2	Fatty acid degradation ; Fatty acid elongation ; Fatty acid metabolism
ACACA	Fatty acid biosynthesis ; Fatty acid metabolism
ACACB	Fatty acid biosynthesis ; Adipocytokine signaling pathway
ACADL	Fatty acid degradation ; Fatty acid metabolism ; PPAR signaling pathway
ACADM	Fatty acid degradation ; Fatty acid metabolism ; PPAR signaling pathway
ACADS	Fatty acid degradation ; Fatty acid metabolism
ACADSB	Fatty acid metabolism ; Fatty acid degradation
ACADVL	Fatty acid degradation ; Fatty acid metabolism
ACAT1	Fatty acid degradation ; Fatty acid metabolism ; Synthesis and degradation of ketone bodies
ACAT2	Fat digestion and absorption ; Fatty acid degradation ; Fatty acid metabolism ; Synthesis and degradation of ketone bodies
ACER2	Sphingolipid metabolism
ACER3	Sphingolipid metabolism
ACHE	Glycerophospholipid metabolism
ACOT1	Biosynthesis of unsaturated fatty acids ; Fatty acid elongation
ACOT2	Fatty acid elongation ; Biosynthesis of unsaturated fatty acids
ACOT4	Biosynthesis of unsaturated fatty acids ; Fatty acid elongation
ACOT7	Fatty acid elongation ; Biosynthesis of unsaturated fatty acids
ACOT8	Primary bile acid biosynthesis
ACOX1	Fatty acid metabolism ; alpha-Linolenic acid metabolism ; PPAR signaling pathway ; Biosynthesis of unsaturated fatty acids ; Fatty acid degradation
ACOX2	Primary bile acid biosynthesis ; PPAR signaling pathway
ACOX3	PPAR signaling pathway ; Biosynthesis of unsaturated fatty acids ; Fatty acid metabolism ; Fatty acid degradation ; alpha-Linolenic acid metabolism
ACSBG1	Fatty acid metabolism ; PPAR signaling pathway ; Fatty acid degradation ; Adipocytokine signaling pathway ; Fatty acid biosynthesis
ACSBG2	Fatty acid degradation ; Fatty acid metabolism ; Adipocytokine signaling pathway ; Fatty acid biosynthesis ; PPAR signaling pathway
ACSL1	Fatty acid metabolism ; Fatty acid biosynthesis ; Adipocytokine signaling pathway ; PPAR signaling pathway ; Fatty acid degradation
ACSL3	Fatty acid biosynthesis ; Fatty acid metabolism ; Adipocytokine signaling pathway ; Fatty acid degradation ; PPAR signaling pathway
ACSL4	Fatty acid degradation ; Fatty acid biosynthesis ; Fatty acid metabolism ; PPAR signaling pathway ; Adipocytokine signaling pathway
ACSL5	Fatty acid biosynthesis ; PPAR signaling pathway ; Fatty acid metabolism ; Adipocytokine signaling pathway ; Fatty acid degradation
ACSL6	Fatty acid metabolism ; PPAR signaling pathway ; Fatty acid biosynthesis ; Fatty acid degradation ; Adipocytokine signaling pathway
ADCY1	Regulation of lipolysis in adipocytes
ADCY2	Regulation of lipolysis in adipocytes
ADCY3	Regulation of lipolysis in adipocytes
ADCY4	Regulation of lipolysis in adipocytes
ADCY5	Regulation of lipolysis in adipocytes
ADCY6	Regulation of lipolysis in adipocytes
ADCY7	Regulation of lipolysis in adipocytes
ADCY8	Regulation of lipolysis in adipocytes
ADCY9	Regulation of lipolysis in adipocytes
ADH1B	Fatty acid degradation
ADH1C	Fatty acid degradation
ADH5	Fatty acid degradation
ADIPOR1	Adipocytokine signaling pathway
ADIPOR2	Adipocytokine signaling pathway
ADORA1	Regulation of lipolysis in adipocytes
ADPRM	Glycerophospholipid metabolism
ADRB1	Regulation of lipolysis in adipocytes
ADRB2	Regulation of lipolysis in adipocytes
AGK	Glycerolipid metabolism
AGPAT1	Fat digestion and absorption ; Glycerolipid metabolism ; Glycerophospholipid metabolism
AGPAT2	Fat digestion and absorption ; Glycerolipid metabolism ; Glycerophospholipid metabolism
AGPAT3	Glycerolipid metabolism ; Glycerophospholipid metabolism
AGPAT4	Glycerolipid metabolism ; Glycerophospholipid metabolism
AGPAT5	Glycerolipid metabolism ; Glycerophospholipid metabolism
AGPS	Ether lipid metabolism
AGRP	Adipocytokine signaling pathway
AKR1A1	Glycerolipid metabolism
AKR1B1	Glycerolipid metabolism
AKR1B10	Glycerolipid metabolism
AKR1C1	Steroid hormone biosynthesis
AKR1C2	Steroid hormone biosynthesis
AKR1C3	Steroid hormone biosynthesis ; Arachidonic acid metabolism
AKR1D1	Steroid hormone biosynthesis ; Primary bile acid biosynthesis
AKT1	Regulation of lipolysis in adipocytes ; Adipocytokine signaling pathway
AKT2	Regulation of lipolysis in adipocytes ; Adipocytokine signaling pathway
AKT3	Adipocytokine signaling pathway ; Regulation of lipolysis in adipocytes
ALDH1B1	Glycerolipid metabolism ; Fatty acid degradation
ALDH2	Fatty acid degradation ; Glycerolipid metabolism
ALDH3A2	Fatty acid degradation ; Glycerolipid metabolism
ALDH7A1	Fatty acid degradation ; Glycerolipid metabolism
ALDH9A1	Fatty acid degradation ; Glycerolipid metabolism
ALOX12	Arachidonic acid metabolism
ALOX12B	Arachidonic acid metabolism
ALOX15	Arachidonic acid metabolism ; Linoleic acid metabolism
ALOX15B	Arachidonic acid metabolism
ALOX5	Arachidonic acid metabolism
AMACR	Primary bile acid biosynthesis
ANGPTL4	Cholesterol metabolism ; PPAR signaling pathway
APOA1	PPAR signaling pathway ; Cholesterol metabolism ; Fat digestion and absorption
APOA2	PPAR signaling pathway ; Cholesterol metabolism
APOA4	Fat digestion and absorption ; Cholesterol metabolism
APOC1	Cholesterol metabolism
APOC2	Cholesterol metabolism
APOC3	PPAR signaling pathway ; Cholesterol metabolism
APOE	Cholesterol metabolism
APOH	Cholesterol metabolism
ARSA	Sphingolipid metabolism
ASAH1	Sphingolipid metabolism
B4GALT6	Sphingolipid metabolism
BAAT	Primary bile acid biosynthesis ; Biosynthesis of unsaturated fatty acids
BDH1	Synthesis and degradation of ketone bodies
BDH2	Synthesis and degradation of ketone bodies
CAMKK2	Adipocytokine signaling pathway
CBR1	Arachidonic acid metabolism
CBR3	Arachidonic acid metabolism
CD36	Adipocytokine signaling pathway ; Fat digestion and absorption ; Cholesterol metabolism ; PPAR signaling pathway
CDIPT	Glycerophospholipid metabolism
CDS1	Glycerophospholipid metabolism
CDS2	Glycerophospholipid metabolism
CEL	Fat digestion and absorption ; Glycerolipid metabolism ; Steroid biosynthesis
CEPT1	Glycerophospholipid metabolism ; Ether lipid metabolism
CERK	Sphingolipid metabolism
CERS1	Sphingolipid metabolism
CERS2	Sphingolipid metabolism
CERS3	Sphingolipid metabolism
CERS4	Sphingolipid metabolism
CERS5	Sphingolipid metabolism
CERS6	Sphingolipid metabolism
CETP	Cholesterol metabolism
CGA	Regulation of lipolysis in adipocytes
CH25H	Primary bile acid biosynthesis
CHAT	Glycerophospholipid metabolism
CHKA	Glycerophospholipid metabolism
CHKB	Glycerophospholipid metabolism
CHPT1	Glycerophospholipid metabolism ; Ether lipid metabolism
CHUK	Adipocytokine signaling pathway
COMT	Steroid hormone biosynthesis
CPT1A	PPAR signaling pathway ; Fatty acid metabolism ; Fatty acid degradation ; Adipocytokine signaling pathway
CPT1B	Fatty acid metabolism ; Fatty acid degradation ; Adipocytokine signaling pathway ; PPAR signaling pathway
CPT1C	Fatty acid degradation ; Fatty acid metabolism ; PPAR signaling pathway ; Adipocytokine signaling pathway
CPT2	Fatty acid degradation ; PPAR signaling pathway ; Fatty acid metabolism
CRLS1	Glycerophospholipid metabolism
CYP11A1	Steroid hormone biosynthesis
CYP17A1	Steroid hormone biosynthesis
CYP19A1	Steroid hormone biosynthesis
CYP1A1	Steroid hormone biosynthesis
CYP1B1	Steroid hormone biosynthesis
CYP21A2	Steroid hormone biosynthesis
CYP24A1	Steroid biosynthesis
CYP27A1	PPAR signaling pathway ; Cholesterol metabolism ; Primary bile acid biosynthesis
CYP27B1	Steroid biosynthesis
CYP2C8	Linoleic acid metabolism ; Arachidonic acid metabolism
CYP2E1	Steroid hormone biosynthesis ; Linoleic acid metabolism ; Arachidonic acid metabolism
CYP2J2	Arachidonic acid metabolism ; Linoleic acid metabolism
CYP2R1	Steroid biosynthesis
CYP2U1	Arachidonic acid metabolism
CYP39A1	Primary bile acid biosynthesis
CYP3A4	Linoleic acid metabolism ; Steroid hormone biosynthesis
CYP3A5	Steroid hormone biosynthesis
CYP46A1	Primary bile acid biosynthesis
CYP4F2	Arachidonic acid metabolism
CYP4F3	Arachidonic acid metabolism
CYP51A1	Steroid biosynthesis
CYP7B1	Steroid hormone biosynthesis ; Primary bile acid biosynthesis
DBI	PPAR signaling pathway
DEGS1	Sphingolipid metabolism
DEGS2	Sphingolipid metabolism
DGAT1	Glycerolipid metabolism ; Fat digestion and absorption
DGAT2	Fat digestion and absorption ; Glycerolipid metabolism
DGKA	Glycerolipid metabolism ; Glycerophospholipid metabolism
DGKB	Glycerophospholipid metabolism ; Glycerolipid metabolism
DGKD	Glycerophospholipid metabolism ; Glycerolipid metabolism
DGKE	Glycerolipid metabolism ; Glycerophospholipid metabolism
DGKG	Glycerophospholipid metabolism ; Glycerolipid metabolism
DGKH	Glycerophospholipid metabolism ; Glycerolipid metabolism
DGKI	Glycerolipid metabolism ; Glycerophospholipid metabolism
DGKK	Glycerolipid metabolism ; Glycerophospholipid metabolism
DGKQ	Glycerolipid metabolism ; Glycerophospholipid metabolism
DGKZ	Glycerophospholipid metabolism ; Glycerolipid metabolism
DHCR24	Steroid biosynthesis
DHCR7	Steroid biosynthesis
EBP	Steroid biosynthesis
ECHS1	Fatty acid metabolism ; Fatty acid elongation ; Fatty acid degradation
ECI1	Fatty acid degradation
ECI2	Fatty acid degradation
EHHADH	Fatty acid metabolism ; Fatty acid degradation ; PPAR signaling pathway
ELOVL1	Fatty acid elongation
ELOVL2	Biosynthesis of unsaturated fatty acids ; Fatty acid metabolism ; Fatty acid elongation
ELOVL3	Fatty acid elongation
ELOVL4	Fatty acid elongation
ELOVL5	Fatty acid elongation ; Fatty acid metabolism ; Biosynthesis of unsaturated fatty acids
ELOVL6	Biosynthesis of unsaturated fatty acids ; Fatty acid metabolism ; Fatty acid elongation
ELOVL7	Fatty acid elongation
ENPP2	Ether lipid metabolism
ENPP6	Ether lipid metabolism
EPHX2	Arachidonic acid metabolism
ETNK1	Glycerophospholipid metabolism
ETNK2	Glycerophospholipid metabolism
ETNPPL	Glycerophospholipid metabolism
FABP1	PPAR signaling pathway ; Fat digestion and absorption
FABP3	PPAR signaling pathway
FABP4	Regulation of lipolysis in adipocytes ; PPAR signaling pathway
FABP5	PPAR signaling pathway
FABP6	PPAR signaling pathway
FABP7	PPAR signaling pathway
FADS1	Fatty acid metabolism ; Biosynthesis of unsaturated fatty acids
FADS2	Biosynthesis of unsaturated fatty acids ; Fatty acid metabolism ; PPAR signaling pathway ; alpha-Linolenic acid metabolism
FASN	Fatty acid biosynthesis ; Fatty acid metabolism
FDFT1	Steroid biosynthesis
G6PC2	Adipocytokine signaling pathway
G6PC3	Adipocytokine signaling pathway
GAL3ST1	Ether lipid metabolism ; Sphingolipid metabolism
GALC	Sphingolipid metabolism
GBA	Sphingolipid metabolism
GBA2	Sphingolipid metabolism
GCDH	Fatty acid degradation
GDPD1	Ether lipid metabolism
GDPD3	Ether lipid metabolism
GGT1	Arachidonic acid metabolism
GGT5	Arachidonic acid metabolism
GK	PPAR signaling pathway ; Glycerolipid metabolism
GLA	Glycerolipid metabolism ; Sphingolipid metabolism
GLB1	Sphingolipid metabolism
GLYCTK	Glycerolipid metabolism
GNAI1	Regulation of lipolysis in adipocytes
GNAI2	Regulation of lipolysis in adipocytes
GNAI3	Regulation of lipolysis in adipocytes
GNAS	Regulation of lipolysis in adipocytes
GNPAT	Glycerophospholipid metabolism
GOT2	Fat digestion and absorption
GPAM	Glycerophospholipid metabolism ; Glycerolipid metabolism
GPAT2	Glycerolipid metabolism ; Glycerophospholipid metabolism
GPAT3	Glycerophospholipid metabolism ; Glycerolipid metabolism
GPAT4	Glycerolipid metabolism ; Glycerophospholipid metabolism
GPCPD1	Glycerophospholipid metabolism
GPD1	Glycerophospholipid metabolism
GPD1L	Glycerophospholipid metabolism
GPD2	Glycerophospholipid metabolism
GPX1	Arachidonic acid metabolism
GPX2	Arachidonic acid metabolism
GPX3	Arachidonic acid metabolism
GPX7	Arachidonic acid metabolism
GPX8	Arachidonic acid metabolism
HACD1	Fatty acid metabolism ; Fatty acid elongation ; Biosynthesis of unsaturated fatty acids
HACD2	Fatty acid metabolism ; Biosynthesis of unsaturated fatty acids ; Fatty acid elongation
HACD3	Biosynthesis of unsaturated fatty acids ; Fatty acid elongation ; Fatty acid metabolism
HACD4	Fatty acid elongation ; Fatty acid metabolism ; Biosynthesis of unsaturated fatty acids
HADH	Fatty acid metabolism ; Fatty acid elongation ; Fatty acid degradation
HADHA	Fatty acid metabolism ; Fatty acid degradation ; Biosynthesis of unsaturated fatty acids ; Fatty acid elongation
HADHB	Fatty acid degradation ; Fatty acid metabolism ; Fatty acid elongation
HMGCL	Synthesis and degradation of ketone bodies
HMGCLL1	Synthesis and degradation of ketone bodies
HMGCS1	Synthesis and degradation of ketone bodies
HMGCS2	Synthesis and degradation of ketone bodies ; PPAR signaling pathway
HPGDS	Arachidonic acid metabolism
HSD11B1	Steroid hormone biosynthesis
HSD11B2	Steroid hormone biosynthesis
HSD17B1	Steroid hormone biosynthesis
HSD17B12	Biosynthesis of unsaturated fatty acids ; Fatty acid metabolism ; Steroid hormone biosynthesis ; Fatty acid elongation
HSD17B3	Steroid hormone biosynthesis
HSD17B4	Primary bile acid biosynthesis
HSD17B6	Steroid hormone biosynthesis
HSD17B7	Steroid hormone biosynthesis ; Steroid biosynthesis
HSD17B8	Steroid hormone biosynthesis
HSD3B7	Primary bile acid biosynthesis
IKBKB	Adipocytokine signaling pathway
IKBKG	Adipocytokine signaling pathway
ILK	PPAR signaling pathway
INS	Regulation of lipolysis in adipocytes
INSR	Regulation of lipolysis in adipocytes
IRS1	Adipocytokine signaling pathway ; Regulation of lipolysis in adipocytes
IRS2	Regulation of lipolysis in adipocytes ; Adipocytokine signaling pathway
IRS4	Adipocytokine signaling pathway ; Regulation of lipolysis in adipocytes
JAK2	Adipocytokine signaling pathway
JMJD7-PLA2G4B	alpha-Linolenic acid metabolism ; Arachidonic acid metabolism ; Ether lipid metabolism ; Linoleic acid metabolism ; Glycerophospholipid metabolism
KDSR	Sphingolipid metabolism
LCAT	Cholesterol metabolism ; Glycerophospholipid metabolism
LCLAT1	Glycerophospholipid metabolism ; Glycerolipid metabolism
LDLR	Cholesterol metabolism
LDLRAP1	Cholesterol metabolism
LEPR	Adipocytokine signaling pathway
LIPA	Cholesterol metabolism ; Steroid biosynthesis
LIPC	Glycerolipid metabolism ; Cholesterol metabolism
LIPE	Regulation of lipolysis in adipocytes
LIPF	Glycerolipid metabolism ; Fat digestion and absorption
LIPG	Glycerolipid metabolism ; Cholesterol metabolism
LPCAT1	Glycerophospholipid metabolism ; Ether lipid metabolism
LPCAT2	Glycerophospholipid metabolism ; Ether lipid metabolism
LPCAT3	Glycerophospholipid metabolism
LPCAT4	Glycerophospholipid metabolism ; Ether lipid metabolism
LPGAT1	Glycerophospholipid metabolism
LPIN1	Glycerolipid metabolism ; Glycerophospholipid metabolism
LPIN2	Glycerophospholipid metabolism ; Glycerolipid metabolism
LPIN3	Glycerophospholipid metabolism ; Glycerolipid metabolism
LPL	PPAR signaling pathway ; Cholesterol metabolism ; Glycerolipid metabolism
LRP1	Cholesterol metabolism
LRP2	Cholesterol metabolism
LRPAP1	Cholesterol metabolism
LRTOMT	Steroid hormone biosynthesis
LSS	Steroid biosynthesis
LTA4H	Arachidonic acid metabolism
LYPLA1	Glycerophospholipid metabolism
LYPLA2	Glycerophospholipid metabolism
MAPK10	Adipocytokine signaling pathway
MAPK8	Adipocytokine signaling pathway
MAPK9	Adipocytokine signaling pathway
MBOAT1	Glycerophospholipid metabolism ; Glycerolipid metabolism
MBOAT2	Glycerolipid metabolism ; Glycerophospholipid metabolism
MBOAT7	Glycerophospholipid metabolism
MCAT	Fatty acid biosynthesis ; Fatty acid metabolism
ME1	PPAR signaling pathway
MECR	Fatty acid metabolism ; Fatty acid elongation
MGLL	Glycerolipid metabolism ; Regulation of lipolysis in adipocytes
MMP1	PPAR signaling pathway
MSMO1	Steroid biosynthesis
MTOR	Adipocytokine signaling pathway
MTTP	Fat digestion and absorption
MYLIP	Cholesterol metabolism
NCEH1	Cholesterol metabolism
NEU1	Sphingolipid metabolism
NEU3	Sphingolipid metabolism
NEU4	Sphingolipid metabolism
NFKB1	Adipocytokine signaling pathway
NFKBIA	Adipocytokine signaling pathway
NFKBIB	Adipocytokine signaling pathway
NFKBIE	Adipocytokine signaling pathway
NPC1	Cholesterol metabolism
NPC2	Cholesterol metabolism
NPR1	Regulation of lipolysis in adipocytes
NPY	Regulation of lipolysis in adipocytes ; Adipocytokine signaling pathway
NPY1R	Regulation of lipolysis in adipocytes
NR1H3	PPAR signaling pathway
NSDHL	Steroid biosynthesis
OLAH	Fatty acid biosynthesis
OLR1	PPAR signaling pathway
OSBPL5	Cholesterol metabolism
OXCT1	Synthesis and degradation of ketone bodies
OXSM	Fatty acid biosynthesis ; Fatty acid metabolism
PAFAH1B1	Ether lipid metabolism
PAFAH1B2	Ether lipid metabolism
PAFAH1B3	Ether lipid metabolism
PAFAH2	Ether lipid metabolism
PCK1	Adipocytokine signaling pathway ; PPAR signaling pathway
PCK2	Adipocytokine signaling pathway ; PPAR signaling pathway
PCYT1A	Glycerophospholipid metabolism
PCYT1B	Glycerophospholipid metabolism
PCYT2	Glycerophospholipid metabolism
PDE3B	Regulation of lipolysis in adipocytes
PDPK1	PPAR signaling pathway
PECR	Fatty acid metabolism ; Biosynthesis of unsaturated fatty acids
PEMT	Glycerophospholipid metabolism
PGS1	Glycerophospholipid metabolism
PHOSPHO1	Glycerophospholipid metabolism
PIK3CA	Regulation of lipolysis in adipocytes
PIK3CB	Regulation of lipolysis in adipocytes
PIK3CD	Regulation of lipolysis in adipocytes
PIK3R1	Regulation of lipolysis in adipocytes
PIK3R2	Regulation of lipolysis in adipocytes
PIK3R3	Regulation of lipolysis in adipocytes
PISD	Glycerophospholipid metabolism
PLA2G12A	Ether lipid metabolism ; Fat digestion and absorption ; Glycerophospholipid metabolism ; Arachidonic acid metabolism ; Linoleic acid metabolism ; alpha-Linolenic acid metabolism
PLA2G15	Glycerophospholipid metabolism
PLA2G1B	Linoleic acid metabolism ; Ether lipid metabolism ; Fat digestion and absorption ; Arachidonic acid metabolism ; Glycerophospholipid metabolism ; alpha-Linolenic acid metabolism
PLA2G2A	Fat digestion and absorption ; alpha-Linolenic acid metabolism ; Linoleic acid metabolism ; Arachidonic acid metabolism ; Ether lipid metabolism ; Glycerophospholipid metabolism
PLA2G2D	Linoleic acid metabolism ; Glycerophospholipid metabolism ; Fat digestion and absorption ; Arachidonic acid metabolism ; Ether lipid metabolism ; alpha-Linolenic acid metabolism
PLA2G4A	Arachidonic acid metabolism ; Glycerophospholipid metabolism ; Ether lipid metabolism ; alpha-Linolenic acid metabolism ; Linoleic acid metabolism
PLA2G4B	Linoleic acid metabolism ; alpha-Linolenic acid metabolism ; Glycerophospholipid metabolism ; Arachidonic acid metabolism ; Ether lipid metabolism
PLA2G4C	alpha-Linolenic acid metabolism ; Ether lipid metabolism ; Arachidonic acid metabolism ; Glycerophospholipid metabolism ; Linoleic acid metabolism
PLA2G5	Arachidonic acid metabolism ; Ether lipid metabolism ; Fat digestion and absorption ; Linoleic acid metabolism ; alpha-Linolenic acid metabolism ; Glycerophospholipid metabolism
PLA2G6	Arachidonic acid metabolism ; Ether lipid metabolism ; Glycerophospholipid metabolism ; Linoleic acid metabolism ; alpha-Linolenic acid metabolism
PLA2G7	Ether lipid metabolism
PLB1	alpha-Linolenic acid metabolism ; Linoleic acid metabolism ; Ether lipid metabolism ; Arachidonic acid metabolism ; Glycerophospholipid metabolism
PLD1	Ether lipid metabolism ; Glycerophospholipid metabolism
PLD2	Glycerophospholipid metabolism ; Ether lipid metabolism
PLD3	Ether lipid metabolism ; Glycerophospholipid metabolism
PLD4	Ether lipid metabolism ; Glycerophospholipid metabolism
PLIN1	PPAR signaling pathway ; Regulation of lipolysis in adipocytes
PLIN2	PPAR signaling pathway
PLIN4	PPAR signaling pathway
PLIN5	PPAR signaling pathway
PLPP1	Glycerolipid metabolism ; Ether lipid metabolism ; Sphingolipid metabolism ; Glycerophospholipid metabolism ; Fat digestion and absorption
PLPP2	Glycerophospholipid metabolism ; Fat digestion and absorption ; Ether lipid metabolism ; Glycerolipid metabolism ; Sphingolipid metabolism
PLPP3	Fat digestion and absorption ; Ether lipid metabolism ; Sphingolipid metabolism ; Glycerolipid metabolism ; Glycerophospholipid metabolism
PLPP4	Glycerolipid metabolism ; Glycerophospholipid metabolism
PLPP5	Glycerolipid metabolism ; Glycerophospholipid metabolism
PLTP	PPAR signaling pathway ; Cholesterol metabolism
PNPLA2	Glycerolipid metabolism ; Regulation of lipolysis in adipocytes
PNPLA3	Glycerolipid metabolism
PNPLA6	Glycerophospholipid metabolism
PNPLA7	Glycerophospholipid metabolism
POMC	Adipocytokine signaling pathway
PPARA	PPAR signaling pathway ; Adipocytokine signaling pathway
PPARD	PPAR signaling pathway
PPARG	PPAR signaling pathway
PPARGC1A	Adipocytokine signaling pathway
PPT1	Fatty acid elongation ; Fatty acid metabolism
PPT2	Fatty acid elongation ; Fatty acid metabolism
PRKAA1	Adipocytokine signaling pathway
PRKAA2	Adipocytokine signaling pathway
PRKAB1	Adipocytokine signaling pathway
PRKAB2	Adipocytokine signaling pathway
PRKACA	Regulation of lipolysis in adipocytes
PRKACB	Regulation of lipolysis in adipocytes
PRKAG1	Adipocytokine signaling pathway
PRKAG2	Adipocytokine signaling pathway
PRKCQ	Adipocytokine signaling pathway
PRKG1	Regulation of lipolysis in adipocytes
PRKG2	Regulation of lipolysis in adipocytes
PTDSS1	Glycerophospholipid metabolism
PTDSS2	Glycerophospholipid metabolism
PTGDS	Arachidonic acid metabolism
PTGER3	Regulation of lipolysis in adipocytes
PTGES	Arachidonic acid metabolism
PTGES2	Arachidonic acid metabolism
PTGES3	Arachidonic acid metabolism
PTGIS	Arachidonic acid metabolism
PTGS1	Regulation of lipolysis in adipocytes ; Arachidonic acid metabolism
PTGS2	Arachidonic acid metabolism ; Regulation of lipolysis in adipocytes
PTPN11	Adipocytokine signaling pathway
RELA	Adipocytokine signaling pathway
RXRA	PPAR signaling pathway ; Adipocytokine signaling pathway
RXRB	PPAR signaling pathway ; Adipocytokine signaling pathway
RXRG	Adipocytokine signaling pathway ; PPAR signaling pathway
SC5D	Steroid biosynthesis
SCARB1	Cholesterol metabolism ; Fat digestion and absorption
SCD	Biosynthesis of unsaturated fatty acids ; PPAR signaling pathway ; Fatty acid metabolism
SCD5	Biosynthesis of unsaturated fatty acids ; PPAR signaling pathway ; Fatty acid metabolism
SCP2	PPAR signaling pathway ; Primary bile acid biosynthesis
SELENOI	Glycerophospholipid metabolism ; Ether lipid metabolism
SGMS1	Sphingolipid metabolism
SGMS2	Sphingolipid metabolism
SGPL1	Sphingolipid metabolism
SGPP1	Sphingolipid metabolism
SGPP2	Sphingolipid metabolism
SLC27A1	PPAR signaling pathway
SLC27A2	PPAR signaling pathway
SLC27A4	Fat digestion and absorption ; PPAR signaling pathway
SLC27A5	PPAR signaling pathway ; Primary bile acid biosynthesis
SLC27A6	PPAR signaling pathway
SLC2A1	Adipocytokine signaling pathway
SLC2A4	Adipocytokine signaling pathway
SMPD1	Sphingolipid metabolism
SMPD2	Sphingolipid metabolism
SMPD3	Sphingolipid metabolism
SMPD4	Sphingolipid metabolism
SOAT1	Steroid biosynthesis ; Cholesterol metabolism
SOCS3	Adipocytokine signaling pathway
SORBS1	PPAR signaling pathway
SORT1	Cholesterol metabolism
SPHK1	Sphingolipid metabolism
SPHK2	Sphingolipid metabolism
SPTLC1	Sphingolipid metabolism
SPTLC2	Sphingolipid metabolism
SPTLC3	Sphingolipid metabolism
SQLE	Steroid biosynthesis
SRD5A1	Steroid hormone biosynthesis
SRD5A2	Steroid hormone biosynthesis
SRD5A3	Steroid hormone biosynthesis
STAR	Cholesterol metabolism
STARD3	Cholesterol metabolism
STAT3	Adipocytokine signaling pathway
STK11	Adipocytokine signaling pathway
STS	Steroid hormone biosynthesis
SULT1E1	Steroid hormone biosynthesis
SULT2B1	Steroid hormone biosynthesis
TAZ	Glycerophospholipid metabolism
TBXAS1	Arachidonic acid metabolism
TECR	Biosynthesis of unsaturated fatty acids ; Fatty acid elongation ; Fatty acid metabolism
THEM4	Fatty acid elongation
THEM5	Fatty acid elongation
TKFC	Glycerolipid metabolism
TM7SF2	Steroid biosynthesis
TMEM86B	Ether lipid metabolism
TNF	Adipocytokine signaling pathway
TNFRSF1A	Adipocytokine signaling pathway
TNFRSF1B	Adipocytokine signaling pathway
TRADD	Adipocytokine signaling pathway
TRAF2	Adipocytokine signaling pathway
TSHR	Regulation of lipolysis in adipocytes
TSPO	Cholesterol metabolism
UBC	PPAR signaling pathway
UGCG	Sphingolipid metabolism
UGT2B17	Steroid hormone biosynthesis
UGT2B7	Steroid hormone biosynthesis
UGT8	Sphingolipid metabolism ; Ether lipid metabolism
VAPA	Cholesterol metabolism
VAPB	Cholesterol metabolism
VDAC1	Cholesterol metabolism
VDAC2	Cholesterol metabolism
VDAC3	Cholesterol metabolism
