# Supplementary material for: Lipid metabolism-related gene signature predicts prognosis and depicts tumor microenvironment immune landscape in gliomas
Source: Front Immunol. 2023 Feb 13;14:1021678. doi: 10.3389/fimmu.2023.1021678 (PMC9968762; doi:10.3389/fimmu.2023.1021678)
Supplement: Supplementary file 2 [file DataSheet_2.csv]

Gene	logFC	AveExpr	t	P.Value	FDR
AC025750.2	0.473290674294337	0.0171065468395542	13.9358359712765	3.7699603368465e-39	1.0565690840046e-34
BX276092.7	0.523867580098679	0.0358387494264631	13.5939903524676	1.56312326659736e-37	2.19040463348288e-33
GSG1L2	0.719223354030212	0.0608169814914721	12.7708840267897	9.82589398706494e-34	9.17935016271607e-30
AC116456.1	0.725009351864653	0.0888477001085115	12.7318091109263	1.47618590352837e-33	1.03428965330715e-29
FAM153CP	0.656905304456306	0.0773816716027858	12.0989387152123	9.65864928506183e-31	5.41386609726286e-27
AP003559.1	0.60667586776132	0.0857806597579074	11.9751231385522	3.35046443476769e-30	1.56500193747999e-26
FAM153A	0.561414598041845	0.0698211137071518	11.9114200741174	6.3333079172101e-30	2.53567553839615e-26
KLHL1	0.887750133577284	0.097029515324658	11.8354369120392	1.34960425725319e-29	4.72800111422224e-26
LINC01332	0.385043075768102	0.0294407204421489	11.5541983876437	2.15934518913456e-28	6.10559771642064e-25
RN7SL471P	0.923943326632954	0.108565701244926	11.5532930948308	2.17854767587977e-28	6.10559771642064e-25
GPR52	0.657195908352437	0.0711267933643294	11.5415468176799	2.44364501066089e-28	6.22596318807109e-25
IL12RB2	0.631238104766596	0.0952068772997487	11.5073123763568	3.41345234465116e-28	7.97211795093279e-25
AC099684.1	0.672467878135494	0.068862713578888	11.3896992825539	1.07072317215827e-27	2.30831443253137e-24
AGBL1	0.638729165152706	0.090216620948854	11.3768914245738	1.21209410152622e-27	2.42643923495528e-24
AC126177.6	0.606462618534581	0.0783231717523133	11.3354566786653	1.80923995163444e-27	3.38038392563379e-24
AC126177.5	0.529722892940903	0.0649148193063763	10.9714592663209	5.84893522723598e-26	1.02451411674072e-22
AL162457.2	0.498860636618754	0.0465013920098016	10.8920029723112	1.23619348007708e-25	2.03797402780237e-22
GLP2R	1.21447639847785	0.187209434566835	10.8625775895037	1.62941730774527e-25	2.53700274815939e-22
FAM153B	0.692282664737941	0.0890056054531389	10.8472499723563	1.88114557943026e-25	2.77478873732171e-22
AL161734.1	0.728579047956691	0.12047233149368	10.7924239210253	3.14112501066149e-25	4.40165847743994e-22
AP003108.5	0.541355887735465	0.0824173322231496	10.7712160460785	3.82828627951703e-25	5.10912148903544e-22
CRYGN	0.418536166071362	0.0786781170693594	10.7661971731384	4.01162191988148e-25	5.1104416330272e-22
TRBV20OR9-2	0.431954465550924	0.0569470156154016	10.6275770370111	1.45144808742932e-24	1.76862104775191e-21
AP001993.1	0.462071867514309	0.0455306896199678	10.6168263036946	1.60288229562683e-24	1.87176580071823e-21
ELAVL4-AS1	0.362550213203122	0.0482656774030781	10.5281710361426	3.62365267616259e-24	4.06225959608531e-21
AP002505.2	0.310756570686234	0.041922493359635	10.5137919535198	4.13431218290129e-24	4.45647050915352e-21
CD177P1	0.478938600594193	0.0620186480493341	10.3475286504114	1.88103446497426e-23	1.95251377464329e-20
AL353611.1	0.408941740440972	0.042718643274523	10.2144345276561	6.24727992479923e-23	6.25308097044368e-20
AL031429.2	0.499116933520007	0.0581618993306625	10.1674543841933	9.5177707877261e-23	9.19810496885558e-20
LINC01885	0.375712976345324	0.0389665010263241	9.93378574457491	7.56538760842513e-22	7.06758510379075e-19
AL109946.1	0.752405974075915	0.109728007296656	9.85259549731729	1.54188715240157e-21	1.3939654623615e-18
TACR2	0.583545592103106	0.197005908942451	9.84188551297462	1.69317969564475e-21	1.48290794219186e-18
KIF12	0.819498221751196	0.111560580596356	9.69319452020206	6.16149319510479e-21	5.23278812987899e-18
ZNF831	0.476156393712537	0.0759423366597904	9.6569184286649	8.42530999818387e-21	6.94493347085591e-18
Z68323.1	1.00365986475981	0.109301594667494	9.62652549090243	1.09434311907578e-20	8.76004208319905e-18
AC138466.4	0.631155802299159	0.12002527775176	9.62328466296428	1.12524625346166e-20	8.76004208319905e-18
WNT1	0.561369292752925	0.0815102053593255	9.599386131713	1.38145827792422e-20	1.04639864046228e-17
AC068254.1	0.391190120437499	0.027441594262698	9.51843466717489	2.75981767367977e-20	2.03543816111972e-17
PAK6	0.600820497841788	0.111063540827504	9.49940062800263	3.24540908115696e-20	2.33220089508987e-17
AC019171.1	0.893704895270778	0.210755328506216	9.48937679363933	3.53423689056846e-20	2.47626307737679e-17
LINC01616	1.01694458885682	0.176045447521146	9.48286730603708	3.73529386087962e-20	2.49412893467392e-17
DRD5	0.995080060525638	0.152835728362182	9.48279081118201	3.73772265954131e-20	2.49412893467392e-17
CTD-2297D10.2	0.607481057762373	0.0905489022460659	9.47647630349186	3.94370529894741e-20	2.57037871414652e-17
CNGB1	0.928966884701231	0.10413325298146	9.45753363045726	4.63151849257494e-20	2.95006675620239e-17
SLC26A8	0.485570989168399	0.0992360009962485	9.45170787065541	4.86603082525797e-20	3.03056399797066e-17
CASC18	0.402899964330799	0.0796090820323665	9.43613380865001	5.55229265746518e-20	3.38279465256781e-17
TUBA8	0.490377708755815	0.113805653486126	9.41996676085282	6.36613884722512e-20	3.79611504962407e-17
TMEM272	0.930965786238304	0.147742056875291	9.33379763185506	1.31581505746586e-19	7.68271516677881e-17
AC009084.2	0.974519276120696	0.219359797757903	9.19339587036312	4.24867162238594e-19	2.4300667528365e-16
YWHABP2	0.450421312070059	0.146058575863522	9.18540820143705	4.53980904731986e-19	2.54465376720373e-16
ANKRD63	0.535561765180956	0.0969919884327116	9.17880751406828	4.79523019815117e-19	2.63512003006637e-16
AC011995.2	1.36937703391517	0.224901415300986	9.13245971609651	7.03654985038186e-19	3.79242973282311e-16
LINC01257	0.382793488314611	0.0593192770643496	9.10514152148752	8.81505892684155e-19	4.66133663176719e-16
CRHR2	0.746984624199026	0.139960618440344	9.06077957661645	1.2696084192071e-18	6.5607146230529e-16
B3GNT4	0.774757172674214	0.246791920314892	9.05907313420665	1.28751625015311e-18	6.5607146230529e-16
LINC01511	1.00397326383301	0.145655096256325	8.99707234530324	2.13879106578446e-18	1.07038854302992e-15
LINC01106	0.772411308220668	0.12117719274755	8.98544060874527	2.3517433464719e-18	1.15631507067055e-15
LCN15	0.617279739207012	0.109326131237978	8.94639348172077	3.23197382457597e-18	1.56171204150976e-15
AC092296.3	0.439781575706918	0.0806843300499519	8.91751300515184	4.08597678974214e-18	1.94090822897141e-15
CALHM1	0.833689674137618	0.125574296271825	8.9076122563845	4.42737006956281e-18	2.06802455949279e-15
AL590233.1	0.445193016844478	0.0685037099725491	8.82705526190936	8.48371340400156e-18	3.8977795386975e-15
LINC01331	0.736428739508961	0.0851702277482	8.82454729912052	8.65659693056495e-18	3.91306105767763e-15
AC010931.1	0.714646444222871	0.128844702581331	8.76649498020541	1.37912561479562e-17	6.13513880639078e-15
AP001972.3	0.616754629059316	0.134811287332209	8.72077179079101	1.98688866593207e-17	8.66408134482839e-15
KLK7	1.84812961155569	0.30694668979902	8.71935555770706	2.00943869055108e-17	8.66408134482839e-15
AC079296.1	0.39093968319064	0.0680227192150892	8.68511914959338	2.63857427981981e-17	1.12043458736712e-14
AC004817.1	0.458959858384885	0.0622776308301126	8.67917892504651	2.76603166568057e-17	1.15702691734871e-14
LINC00390	0.91802717081634	0.157360572320007	8.66551096348966	3.08287784411797e-17	1.27059903616545e-14
LHFPL5	0.522919209001557	0.0883943272981463	8.57508069832551	6.29665344592911e-17	2.55753636921173e-14
AC007785.3	0.424099339353795	0.133524033075312	8.56341215701529	6.90150959930304e-17	2.76316725757239e-14
PNMA5	1.71066415990281	0.391584615314668	8.56070969624084	7.04958801421533e-17	2.78270075614646e-14
LINC01476	1.14886627342819	0.147242378902112	8.54065819564173	8.25086454561685e-17	3.21164902438136e-14
THSD4-AS1	0.46128805162091	0.0728564460741922	8.49617244164445	1.16857668276463e-16	4.48637398783034e-14
MAPRE1	-1.08402394945642	4.2612673345078	-8.44990275970031	1.67577805174727e-16	6.34666968625257e-14
KCNG3	0.536875733113274	0.080333552568693	8.4463873597275	1.72220056041071e-16	6.43551905414274e-14
ANKRD34C-AS1	0.640033791989116	0.0929296526609701	8.40438452175308	2.38547244076534e-16	8.78434076148742e-14
BHLHA9	0.526211833637474	0.0806148166997801	8.40287803862384	2.41345264623754e-16	8.78434076148742e-14
Y_RNA	0.468727067416239	0.0443866392297387	8.40106854681664	2.44748952973812e-16	8.79401814877443e-14
CES4A	1.64276254031314	0.575397979480316	8.37992177416044	2.88218931950781e-16	1.02248402365223e-13
LINC01821	0.369522095545975	0.0450596135488788	8.36290010748989	3.28678228629323e-16	1.15144200444568e-13
RTL1	0.405061057516801	0.0702463676975117	8.35709377952443	3.43724063002705e-16	1.18928525798936e-13
LRRC7	1.29686161677618	0.420951595344069	8.35467259428296	3.50197192193249e-16	1.19398564794257e-13
RASAL1	2.52824913931145	0.709499816094043	8.35341634534355	3.53603114176953e-16	1.19398564794257e-13
GABRG3	0.829947667656834	0.157664120390713	8.34963244382738	3.64060890062867e-16	1.21466315534546e-13
FAR2P3	0.590538169435078	0.115021393640048	8.33463618162864	4.08596793339562e-16	1.34721573295701e-13
AC011287.1	0.680828534483784	0.0992976178925745	8.32830882479431	4.28964139258554e-16	1.39792429847212e-13
GPR6	0.990994388376079	0.160041021389018	8.32269054839072	4.47887400336883e-16	1.44281520480937e-13
AC139491.1	0.874488680400361	0.162025633145929	8.30399321151765	5.16997491380883e-16	1.64651951061825e-13
LINC02607	1.82379953903848	0.344484008915896	8.29795066242366	5.41508024217409e-16	1.7052026839008e-13
TPBGL	1.02596902304357	0.3071403893926	8.2958033922073	5.50491538016452e-16	1.71423064938323e-13
AC134312.3	1.42219427914369	0.265193314956126	8.28619483899924	5.92527189360532e-16	1.82485351747454e-13
DRD1	1.48560615821147	0.350971062922308	8.28083153937449	6.17353036216834e-16	1.88064523837098e-13
AC022960.2	0.646768351055126	0.188576854655954	8.26105731994176	7.18084091135945e-16	2.16398115464258e-13
SSTR4	0.434877877622606	0.0648425083497921	8.22020072946565	9.80404909040196e-16	2.92306680646389e-13
AC097639.1	0.660098665432582	0.253671337847003	8.21880200591181	9.90890399984427e-16	2.92323098420669e-13
GALNTL5	0.561004011998092	0.107499521655647	8.19577885917205	1.18027613564992e-15	3.44566864351297e-13
RTBDN	1.22341003199268	0.346953545493154	8.16877898170546	1.44825503764002e-15	4.18441192627825e-13
CCBE1	0.704033860561316	0.119822447351935	8.15783072284913	1.57329803593742e-15	4.4993113015492e-13
MIR370	0.356227024193881	0.0399783297096986	8.13699858148788	1.84136497554407e-15	5.18950661271934e-13
GALNTL6	0.656202234349062	0.150195713078505	8.13625844047833	1.8516758055803e-15	5.18950661271934e-13
AC005632.5	0.465464861085568	0.0681527066196958	8.11539931784426	2.16689242008685e-15	6.01280465003505e-13
NWD2	1.05311929678272	0.165911036622881	8.10962720902099	2.26310562781958e-15	6.21821552208544e-13
GPR150	0.731764582213927	0.18852195582992	8.10268861837024	2.38435540698755e-15	6.48776161516825e-13
RPLP0P2	0.818768166801078	0.198897734050769	8.0769625293335	2.89250615483882e-15	7.794747836107e-13
AL355472.2	0.470420253080066	0.0801443853817963	8.05818832895744	3.32942807350811e-15	8.88671916077507e-13
AC007922.3	1.00546730155599	0.118669417756358	8.04662325818731	3.6303469711719e-15	9.59850039755317e-13
CHRM2	0.549437722552086	0.107810766153493	8.03800177171095	3.87198650360805e-15	1.01417096962728e-12
SERTM1	1.9814271491308	0.440109805083108	8.0279193390122	4.17475767254132e-15	1.08334961602447e-12
AC121757.1	0.649831506671718	0.145012058494836	8.00641690370532	4.90065087485346e-15	1.26005175613434e-12
AC021683.2	0.561823981465725	0.115734958862844	8.00138182279865	5.08785951108035e-15	1.2895816808134e-12
LINC01010	0.308146960444308	0.0557744949055806	8.00086348960328	5.10752753051763e-15	1.2895816808134e-12
RHO	0.283611063839794	0.0541499370492171	7.98494943890725	5.74927745689517e-15	1.43865401791914e-12
AC068787.1	0.353414842845316	0.0461020146035406	7.97040792992903	6.40487266941879e-15	1.58852178259408e-12
PTGER3	0.652181162012508	0.122917583697338	7.96152361842881	6.84114935936884e-15	1.68184256092694e-12
DNAJC5G	0.380038700624459	0.060120322724555	7.9590888159133	6.96574687701037e-15	1.69758279978342e-12
PTPRR	1.62057375235205	0.43498058037551	7.9484686294238	7.53591159854864e-15	1.82070222811142e-12
AC105219.3	0.379340534033293	0.0672720596021541	7.93850979281532	8.11227678427128e-15	1.94320230047852e-12
AL049775.1	0.793171703253483	0.169624363408245	7.93555540591005	8.29147358803189e-15	1.9692952438829e-12
LY86-AS1	1.02748738472862	0.182952158931962	7.93326267211025	8.43322349747367e-15	1.98613043479157e-12
AC103855.2	0.734485769738103	0.124755942149688	7.92300742660186	9.09707666793755e-15	2.12462225579682e-12
AC134312.1	1.09294148372348	0.214725915297634	7.92119302555838	9.21977974234657e-15	2.13548385999178e-12
AC004817.4	0.452972223327662	0.0723926678643558	7.90687046046903	1.02474201499425e-14	2.35405079608434e-12
GPR68	1.17424340435762	0.374586438558079	7.89416904975702	1.12527268501987e-14	2.56397498133064e-12
DCTN1-AS1	0.913904077079033	0.222725868142516	7.8826362376857	1.22494310219455e-14	2.7663971715398e-12
AL591501.1	0.490957383064049	0.0761705476358245	7.88165075863848	1.23385301663625e-14	2.7663971715398e-12
RNF144A-AS1	1.01590900856982	0.23166590132151	7.87733494590598	1.2736318477125e-14	2.83292112412624e-12
OPN4	0.440438835900868	0.0883028054852726	7.86880887509244	1.35596948222185e-14	2.99231501643698e-12
CDH9	1.23624826418273	0.281124900239656	7.8533651733415	1.51868915618465e-14	3.32521736650242e-12
LINC01168	0.317321621102604	0.080573451701809	7.84672143676771	1.59447746992006e-14	3.45566300448524e-12
KCNA4	1.01806044695637	0.268786080166514	7.84503406348385	1.61431254354681e-14	3.45566300448524e-12
AC007450.4	0.451700354819815	0.0920241241951751	7.84465334155429	1.61882145705123e-14	3.45566300448524e-12
KLHL34	0.427150798078838	0.108217327880627	7.84391618737928	1.62758694281043e-14	3.45566300448524e-12
AC011474.1	0.793876966674382	0.280652586164744	7.84013747715109	1.67325953178903e-14	3.52592267954281e-12
VWA7	1.2227097642671	0.360158499291735	7.8277565389167	1.8319392840912e-14	3.83148734148806e-12
NME4	-1.22995960377151	3.29835011186072	-7.80717792483518	2.12912146446155e-14	4.42005616022218e-12
GPR83	1.50213918957803	0.349689171973231	7.78775306556631	2.45302268684477e-14	5.05503042805233e-12
ARHGEF28	0.623864722202286	0.224587738936386	7.77485213065615	2.694502786452e-14	5.51212664913167e-12
YWHAZP6	0.334899319548401	0.15590978846314	7.75382293713314	3.13927837716966e-14	6.3754649129389e-12
AC020928.2	0.242652070630385	0.0492975751169196	7.75277935200453	3.1631424087643e-14	6.37771432719628e-12
TGFBR3L	1.26946056677119	0.407419493241071	7.73142384340029	3.69269021598567e-14	7.39223828522959e-12
ATOH7	0.929973688401508	0.299703730363197	7.7245452150184	3.88117979019996e-14	7.71446417022299e-12
PRPH2	1.06124883191097	0.272757021113821	7.68512266862051	5.1591101536818e-14	1.01823395188089e-11
AL583722.2	0.29900541950481	0.0528516886070958	7.68252840414406	5.25643362422147e-14	1.03018747379322e-11
C4orf50	0.937236400877052	0.209967213635135	7.65738459259393	6.29854472351462e-14	1.22585426681403e-11
AP000866.5	0.505254089184277	0.106452716835691	7.65328275060899	6.48685872259252e-14	1.25379794868537e-11
FO393419.1	0.312518292956384	0.0625809652643008	7.64985229825976	6.64860014848107e-14	1.27625799836528e-11
GLS2	0.569849609049183	0.141049864204701	7.63774001949485	7.25209898065699e-14	1.38104123470952e-11
IL1RAPL2	0.368188790804923	0.0575558609299846	7.63695512124964	7.29301729597548e-14	1.38104123470952e-11
PNMA6F	1.77961996575403	0.368606358616319	7.62235500355888	8.09697033957512e-14	1.52299121299955e-11
UNC5B-AS1	0.520622062586248	0.142489628836664	7.61118089856852	8.77067414912941e-14	1.63871275802334e-11
AC073525.1	0.429175771648127	0.0752379502080108	7.59070631630532	1.0151399133727e-13	1.88412657034326e-11
THEMIS	0.651756733968347	0.156881780550752	7.58261207405573	1.07544482097604e-13	1.98292214162332e-11
MGAT3-AS1	0.567271103542227	0.185867289652948	7.5812275744502	1.08610740912068e-13	1.98949321882458e-11
ABHD4	-1.30634706840241	3.12856947403365	-7.57308736015428	1.1509370401421e-13	2.09455594071575e-11
SLC7A4	1.35657195567089	0.376500094365942	7.57114565906495	1.1669553752961e-13	2.11000589342248e-11
ISLR2	1.92560607004924	0.625540235941434	7.56632563081156	1.2076739938975e-13	2.16963277903663e-11
AC025366.1	0.490377000347652	0.0675280081072392	7.55469964960677	1.31173438392624e-13	2.34157120024948e-11
AC145207.1	0.518604418072004	0.178013097368471	7.55215030800663	1.33570692118959e-13	2.36927355526958e-11
IL1RL2	0.458904740361443	0.114487056865072	7.54602288004912	1.39510452699696e-13	2.45906914928408e-11
HOOK1	1.07779900115076	0.263410100618714	7.54440228852586	1.41124423455916e-13	2.47019585439169e-11
AL162311.1	0.469263258626201	0.144153997154073	7.54362554993218	1.41904493169579e-13	2.47019585439169e-11
ANKRD36BP2	0.288565102930609	0.0561862193032127	7.5350843253339	1.50767433089076e-13	2.59003828408569e-11
AP001178.3	0.466740629609749	0.14950348166089	7.53490055296681	1.50963997330076e-13	2.59003828408569e-11
ERC2	1.55420669224399	0.849270855634447	7.53434337116677	1.51561506668826e-13	2.59003828408569e-11
MAPT-IT1	0.594569828389607	0.226269094077977	7.52406216542003	1.63014208658808e-13	2.76887043143742e-11
SLIT3	1.29711887822069	0.49893286914363	7.5165002864924	1.71977541556523e-13	2.90351962630307e-11
RPSAP69	0.936332428251566	0.21940230527565	7.50832589908459	1.82213028817937e-13	3.05790559619851e-11
LINC02296	0.414142827656915	0.0690460851401374	7.49321148042538	2.02742382095203e-13	3.38217738130962e-11
PCLO	1.50522135386382	0.447325264021854	7.48820018250113	2.1003919742437e-13	3.48317073787894e-11
AC103770.1	0.424763797380576	0.0654679606997275	7.48563596761205	2.1387225932693e-13	3.52587290582149e-11
PPP1R26-AS1	0.424691689318355	0.173414428342492	7.48145581973341	2.20269004578043e-13	3.61009305397908e-11
LPAR3	0.441571573316912	0.0624953652070352	7.47971544259658	2.22987445826166e-13	3.63339892832798e-11
C1QL3	2.51223405608773	0.597126943612461	7.47542538856132	2.29830289038683e-13	3.72325068242667e-11
PLEKHA1	0.902755205770533	0.736680651575382	7.47298883708027	2.33808317050062e-13	3.76592637565806e-11
LINC01164	0.458516260973351	0.073079430847744	7.46538240070674	2.46668098971433e-13	3.95035436672765e-11
AC127496.2	0.828880539381934	0.313549535032413	7.46338316244612	2.50162078402208e-13	3.98354682346606e-11
BHLHE22	1.2972197788559	0.284209253694334	7.45469941693979	2.65912219330144e-13	4.20211691689828e-11
PDE4C	0.653798575880662	0.187464234580958	7.45417887785794	2.66886752018802e-13	4.20211691689828e-11
C17orf107	0.800204220252928	0.288105012683131	7.45264378651809	2.69781206538011e-13	4.2239598292929e-11
RAB3B	1.39859913186959	0.462576675452549	7.45083709218699	2.73227376725838e-13	4.25415025562130e-11
AC073578.2	0.396895831082575	0.0856076287319786	7.43912613330047	2.96639970211757e-13	4.59316674317939e-11
MPP7	0.929038465990058	0.279671667730377	7.43585929406674	3.03516068695085e-13	4.67381392376288e-11
SAMD12	1.26197787096968	0.506317672876849	7.42962427050204	3.17077884772833e-13	4.85596983532426e-11
ANTXR1	-1.48922691571901	3.25446124497052	-7.42596748874612	3.253074123502e-13	4.93367829223326e-11
HTR1E	0.864796418937072	0.165272463749623	7.42580726417346	3.25672762457416e-13	4.93367829223326e-11
AL353746.1	0.750737514354282	0.13016371692389	7.421791631138	3.34962409208964e-13	5.04712714004862e-11
CPNE7	1.81309853418486	0.601309480560541	7.41751975598237	3.45131165711698e-13	5.16117652660378e-11
AC110619.1	0.489831882975842	0.199339244134986	7.41707190928259	3.4621465317973e-13	5.16117652660378e-11
GRIN2B	1.62650259680193	0.446070085233894	7.40586733444794	3.74438666523051e-13	5.55239051215610e-11
PROKR2	0.673990869154798	0.110780198367991	7.39563868957063	4.02174482498456e-13	5.93228528763249e-11
LRFN2	1.5710581315976	0.580795140861228	7.39040510074667	4.17137893531581e-13	6.12078879796653e-11
CDH12	0.692159754282442	0.151677646390145	7.38771512773155	4.2504063466802e-13	6.20426501416975e-11
AC020907.5	0.452160773546901	0.111469923457975	7.38094225671376	4.45596655359241e-13	6.47061754564668e-11
HIPK4	1.60098994119174	0.360904528924155	7.37745863739459	4.56547481460649e-13	6.59546377083306e-11
OR14I1	0.787771029222922	0.124699560326527	7.36811816570521	4.87233313370662e-13	7.00266709770573e-11
WNT10B	1.90154670988259	0.536652324410829	7.36164107816496	5.09694758339178e-13	7.28811494755806e-11
LINC02857	0.679472206011958	0.129279281328099	7.35944796588633	5.17528595273422e-13	7.36256670615885e-11
HTR3B	0.734911035438107	0.10415172488129	7.35809809218781	5.22409141770476e-13	7.39446394306028e-11
TSPAN6	-1.49880003956226	2.67552747390417	-7.356708370523	5.27481068461935e-13	7.42873589181618e-11
LHX6	1.36226145830613	0.43493188478175	7.35556390986468	5.31694243445014e-13	7.45063143339498e-11
CTPS2	-0.891121408816553	1.87688389205511	-7.35221520892658	5.44213124987063e-13	7.58811793078976e-11
OTOF	0.618397828217023	0.146960266692662	7.34496377978501	5.72324448395033e-13	7.90637684924316e-11
RYR2	1.6077833634919	0.385662541691134	7.34487418863093	5.72680546776694e-13	7.90637684924316e-11
OPRK1	0.854878151659322	0.196703815611086	7.34213182158823	5.83686732025288e-13	8.018825662618e-11
SSTR3	1.20329336713336	0.256782636755904	7.33289009243807	6.22331896596294e-13	8.50803596780865e-11
MAST3	1.98012536018344	2.04898416692696	7.32916794477337	6.38597901853878e-13	8.68803145502757e-11
TMEM233	1.49894455565448	0.453315490372618	7.32679177157178	6.49199897541372e-13	8.78960209106014e-11
DGKE	1.07246008321761	0.431758311383349	7.32243944685761	6.69069999342137e-13	8.97431631891746e-11
LINC01202	1.11000224376057	0.175463913195596	7.32240121497674	6.692471671497e-13	8.97431631891746e-11
CDK2AP1	-1.14766357077238	4.32582476723902	-7.32163247708571	6.7281933354001e-13	8.97925459132967e-11
SEPTIN2	-0.968551251774715	4.61904328739906	-7.31330035834224	7.12760861429507e-13	9.46722080683572e-11
MCHR2	1.26308218913184	0.21003738231624	7.30278215519577	7.66525791287361e-13	1.01333263333111e-10
LINC01361	0.441563538616483	0.077095831451247	7.29746206391904	7.95219638375897e-13	1.04632983967713e-10
RASGRF2-AS1	0.44408030699329	0.138489706641219	7.28807935413522	8.48422029822138e-13	1.11111569195305e-10
ADAD2	1.05320872656902	0.269050535953856	7.28088835177628	8.91552431148739e-13	1.16216969466858e-10
CR589904.1	0.355278931835828	0.0553654868043691	7.27046883958921	9.57897763283135e-13	1.24287234785987e-10
GREM2	1.37105591353181	0.401956188587777	7.26862450225753	9.70136988396845e-13	1.25295203856267e-10
AP003721.1	0.729952273593367	0.287610962265209	7.26578184842869	9.89302968943118e-13	1.27184426640366e-10
AC104024.2	1.3768679296371	0.265293278340038	7.25500316933414	1.06541835813116e-12	1.3634436029673e-10
C22orf24	0.350026212956556	0.138376772291955	7.25422338112301	1.07114313080789e-12	1.364538972001e-10
VIPR1	1.15777753236928	0.460139882565406	7.24942832092999	1.10701664418948e-12	1.40385739683503e-10
FFAR1	0.352027502873519	0.0714176742884386	7.24505882816092	1.14073366342914e-12	1.43935448248329e-10
MTUS2	0.995554946918876	0.248798607129626	7.24429595047742	1.14672305095562e-12	1.43935448248329e-10
SMPX	0.697033593569491	0.132021187618433	7.24382760734797	1.15041534316798e-12	1.43935448248329e-10
PP12613	0.263017765830143	0.045151813797315	7.23945820428746	1.18543074370205e-12	1.47657253435528e-10
AL049651.2	0.53808247408095	0.0968720598436335	7.23553230954074	1.2177845076264e-12	1.51016055799723e-10
AC226101.1	0.370170185362004	0.0810376105130375	7.23422965858092	1.22871046714482e-12	1.51699733710135e-10
DLGAP2	1.25163273687703	0.341738879016495	7.22911839237652	1.27252001349965e-12	1.56419499554127e-10
AC106881.1	0.971760130433159	0.360592942323975	7.22657063739907	1.29492728673087e-12	1.58181774171066e-10
AKAP5	1.46463354885667	0.61147116111512	7.22620835559563	1.29814486759955e-12	1.58181774171066e-10
AC008574.1	0.384558036630206	0.0492866774620756	7.2229123753796	1.32778133018548e-12	1.61092638786918e-10
SOWAHB	1.24653443645517	0.244908686545729	7.22156041687346	1.34012924776723e-12	1.6188992369795e-10
YPEL2	0.949899716164534	1.26648893830089	7.21143105345055	1.43630656429152e-12	1.72763638501434e-10
PRRG3	1.23161991704544	0.321421703203687	7.2083532627375	1.46685167272652e-12	1.75683696495015e-10
CDKL5	1.54763151774182	0.8309279754704	7.19820436073032	1.57216829616874e-12	1.87496121993298e-10
F2R	-2.15636923086628	2.74140848267211	-7.19633346435474	1.59237864288399e-12	1.89101711209604e-10
C10orf82	0.363105849383425	0.0842071829908296	7.19076925118951	1.65400755511452e-12	1.95591627593416e-10
AC025253.1	0.559699601972206	0.124550280817728	7.15850923019479	2.06035096283467e-12	2.41754903127435e-10
AACS	0.866708610327382	0.915904000441041	7.15841746652403	2.06163640360583e-12	2.41754903127435e-10
RXFP1	1.24573253046676	0.305851678614569	7.15763047533949	2.07269312814436e-12	2.42038740039057e-10
FGF22	0.470604403218154	0.17319329893992	7.15305064868422	2.1382029150703e-12	2.48652592936765e-10
AC062028.1	0.821149256983685	0.169607992686328	7.1424794110976	2.29728352975867e-12	2.66048215723208e-10
CFAP20DC-AS1	0.315534864243719	0.074755057025336	7.1374225815977	2.37743923067218e-12	2.74197991270858e-10
FCER2	1.01394216402066	0.155785386286156	7.13184653198619	2.4690135242596e-12	2.82687906851576e-10
AC012645.3	0.624026556113303	0.35302744964998	7.13171443256454	2.47122447650882e-12	2.82687906851576e-10
AC134312.4	0.998204728095394	0.246914259011922	7.12993044220366	2.50127445365071e-12	2.84962267634207e-10
DCLK3	0.551264380344661	0.129599971737045	7.12674159086613	2.55588552991283e-12	2.9000505207019e-10
SLC27A2	0.657124892349296	0.150893855925844	7.12137863241879	2.65038381593604e-12	2.99514745263805e-10
ALOXE3	0.37781478177184	0.117278692217826	7.11318189703964	2.80148672537974e-12	3.1531914443973e-10
AC005329.3	0.514160871288916	0.160712013883886	7.10776117175902	2.90603312061612e-12	3.25542075196839e-10
AL390778.2	0.431436818604414	0.0733780212337722	7.10677850045743	2.92539162896091e-12	3.25542075196839e-10
GRM2	1.20288146701284	0.381277392974153	7.10668902336701	2.92716059907241e-12	3.25542075196839e-10
CCKBR	1.98846324200194	0.556741988691738	7.10542565335934	2.95225002801385e-12	3.27034621680301e-10
DECR1	-0.841172574567641	2.99049012741137	-7.10133741769477	3.0348959668942e-12	3.34866119559751e-10
FUT1	0.518121794839017	0.266288185171152	7.09652402080282	3.1351189034804e-12	3.44568009368398e-10
FADS6	0.970987413367489	0.185165834312205	7.08513805179808	3.38532013907668e-12	3.70380799721168e-10
TRHDE	1.00792821081669	0.222730555878209	7.08465260457438	3.39641281411333e-12	3.70380799721168e-10
AC134312.6	0.405175043321521	0.0741819874160178	7.08154705684206	3.46822573880595e-12	3.76746102929363e-10
ADRA1B	1.79490641715486	0.95742943777131	7.08003736094883	3.50367293316252e-12	3.79127172296574e-10
MIR670	0.441179179609283	0.0571494924127781	7.0766254316844	3.58510054996885e-12	3.86446261590104e-10
PYDC1	0.886677345034507	0.190898050128236	7.07362747184733	3.65818127029754e-12	3.92812981920915e-10
STYK1	1.32619217163447	0.30283579374659	7.06671482629954	3.83231391222517e-12	4.09940571389399e-10
GABRA5	2.68265869384811	0.873756611562413	7.06611562925982	3.84778596236368e-12	4.10030606012184e-10
BX842568.4	0.574881343231427	0.103819727697919	7.06251210133	3.94213650521918e-12	4.18493627633609e-10
CCDC177	0.821908729923956	0.23715702860392	7.0590696605334	4.03439058430495e-12	4.26671058549926e-10
AC012307.1	0.261149811686949	0.0449011106904005	7.0565063915798	4.10445823271587e-12	4.3244942266953e-10
AC021683.1	1.28938583109425	0.36893205359015	7.05243687582783	4.21816264218318e-12	4.42764892171632e-10
SH2D1B	0.251277769536751	0.0631597786742507	7.04854873790897	4.32968752226903e-12	4.52775457086238e-10
MIR4801	0.595381382328532	0.0810333128105617	7.04000576613221	4.58500225081167e-12	4.77692464986052e-10
TINCR	1.09229333323832	0.588462021342532	7.03238147420284	4.82531351611084e-12	5.00867542972305e-10
AC020907.2	0.797508716229304	0.2042633540104	7.02444238479762	5.08869358435139e-12	5.24769935160746e-10
SPARC	-2.27791274507615	6.60234126129386	-7.02431490666063	5.09303583685588e-12	5.24769935160746e-10
SPTB	1.06661962114407	0.333667160706463	7.02339730903667	5.1243992826505e-12	5.26067451632099e-10
CPNE9	1.58359297392797	0.503871049984911	7.00472043280312	5.80562104126941e-12	5.93537885703905e-10
SLC22A8	0.255321884876539	0.0167137882708338	7.00424739363279	5.82398196562385e-12	5.93537885703905e-10
FAM131A	1.14050522715172	2.1261457816946	6.99699394566963	6.11277012799954e-12	6.20711940606214e-10
PRSS3P4	0.85281739638589	0.179141404264769	6.99363093529875	6.25139269853286e-12	6.32496504581523e-10
CLEC4G	0.921910861488158	0.21351423358146	6.98472639139446	6.63351974617077e-12	6.68744692108568e-10
AC091729.2	0.504410823471336	0.141573666315201	6.9820358202735	6.75343001283686e-12	6.78392937418516e-10
AC000403.1	0.589986823782175	0.241162999314645	6.97980525056541	6.85445126193444e-12	6.86081610953481e-10
NCOA7	1.3750038730845	1.53136575534493	6.9752500458892	7.06538562358942e-12	7.04677926998993e-10
SLC9A7P1	0.678607925612782	0.228380752055572	6.97242148453317	7.19956012197546e-12	7.15513730420157e-10
AC015819.3	0.38228604256965	0.0576569768588117	6.96556072238443	7.53548659260861e-12	7.46252817118194e-10
TTC7B	0.835025656317359	1.06694645242598	6.96473101004509	7.5771411297429e-12	7.47735765148502e-10
GRM7	0.965080276667347	0.259954496452572	6.96379536869816	7.62438497185998e-12	7.49757941127536e-10
ICAM5	2.48777320035496	1.06976437838619	6.94803461506452	8.46508047991318e-12	8.29518690664499e-10
BDNF	1.07635222401255	0.273995259309445	6.9409069587292	8.87455380601151e-12	8.66614093962643e-10
LINC00290	0.383435069045096	0.0708916687558448	6.9398687937407	8.93579502054333e-12	8.69564552936623e-10
ELAPOR1	1.16216596968944	0.51410448740849	6.93450171194129	9.25907665562153e-12	8.97906167302591e-10
AC132825.1	0.494864207359603	0.0482797258533123	6.92143046257984	1.0095222254978e-11	9.75616203165568e-10
MAP2K1	1.09374098641898	3.03415766929818	6.91387866092769	1.06116298844391e-11	1.02199841629309e-09
PGAM1P4	0.642147139634282	0.155153734271914	6.91092278063322	1.08207453002297e-11	1.03508723617072e-09
SLC26A4	0.712371464818904	0.238438214386535	6.91091361279741	1.08214001355177e-11	1.03508723617072e-09
MIR4635	0.979543462411124	0.256479097569286	6.90851977522821	1.09937239272281e-11	1.04799356049148e-09
SYP-AS1	0.397926870299876	0.0879331675087474	6.90634508125615	1.11526058587214e-11	1.05953536202212e-09
GPR22	1.48481833597709	0.383959742007589	6.90327371552916	1.13808442644448e-11	1.07756601809234e-09
AC010266.2	0.457404138032715	0.0940028055927446	6.90134114927887	1.15268002473876e-11	1.08771078698076e-09
PPP1R37	0.886624158342364	1.73645660256606	6.89054268552467	1.23768034783775e-11	1.16400098753358e-09
CMIP	1.11114392284567	1.860101736004	6.88883501398502	1.25167415500574e-11	1.17322474475554e-09
NEUROD6	2.06439153443277	0.45132741836758	6.88787372586051	1.25961979323455e-11	1.17673681083971e-09
MAPK9	1.01176425682324	2.06771084257322	6.88099386610668	1.31794930425093e-11	1.22713778076201e-09
PDZD7	0.928557980937698	0.472134309451615	6.87932909608143	1.33245737985457e-11	1.23653809694716e-09
PRRX1	-1.59172343532652	2.5507582594669	-6.87690131497084	1.35389630236578e-11	1.25228705511892e-09
PTER	2.33225630849856	0.945700198425338	6.87134671169183	1.40422869924631e-11	1.29456952385122e-09
ACP7	0.564179941033706	0.127474629369054	6.86088253049035	1.50408642955092e-11	1.38208282867521e-09
DTNB	0.883421886015904	1.31706490712823	6.85756996369476	1.53712610053352e-11	1.40782666972393e-09
NRAP	0.362032940696085	0.08403968263897	6.85401735284087	1.57335163118169e-11	1.43331523452981e-09
ATP8A2	2.00200742743562	0.739417024382904	6.85383978509754	1.57518408704482e-11	1.43331523452981e-09
VANGL2	-1.55054750158664	3.1315400915426	-6.85151654709816	1.5993531807337e-11	1.45059780722468e-09
DPYSL3	-1.49581900109186	4.73230486409425	-6.84851152935788	1.63115539332626e-11	1.47466971139877e-09
KRTAP5-AS1	0.806711577790245	0.241745005942316	6.84585784357492	1.65975486481162e-11	1.49570063798104e-09
AGBL4	0.738805415825667	0.257260535276755	6.83885240744025	1.73763957260159e-11	1.56086816223501e-09
SV2C	1.13513867502303	0.295031959370532	6.83376067727415	1.79648779352413e-11	1.60857402240598e-09
AL133387.1	0.469685878433245	0.0925546450750476	6.82986532485732	1.8428249841521e-11	1.64480933139639e-09
CMAS	0.920234573267077	2.8809286781221	6.82826120989171	1.8622458593293e-11	1.65686674455755e-09
EPCAM	0.748421904613447	0.33285036614297	6.8225416596653	1.93314046978311e-11	1.71449983563739e-09
PDE1A	1.8733934290155	0.981410627564455	6.81982205054759	1.96777286437847e-11	1.73970985164262e-09
ANKRD2	0.770223263590484	0.26232293970005	6.81754506900423	1.99723632260036e-11	1.76020582318232e-09
ANO3	1.31757062133836	0.395082527555955	6.81549228501249	2.02416947874876e-11	1.77149742967881e-09
CDH8	1.17015962078821	0.384366671777203	6.81543569345177	2.02491700261998e-11	1.77149742967881e-09
AC011978.2	0.326398301443518	0.254862662378776	6.81468595253155	2.03484601096556e-11	1.77149742967881e-09
LINCR-0003	1.57041132162141	0.380959136938448	6.81464934063745	2.03533209290151e-11	1.77149742967881e-09
AC009487.2	0.694868153970323	0.131355981860958	6.81415983050054	2.04184208447627e-11	1.77166149410316e-09
DERA	-1.01053625720366	2.55340197014784	-6.8042236570087	2.17848758952918e-11	1.87967331860353e-09
CMTM3	-1.58632341833835	2.85193157204503	-6.80413547207551	2.17973962943748e-11	1.87967331860353e-09
AC018358.1	1.05331738596627	0.200435182493736	6.7970109243213	2.28326038331028e-11	1.96290354302619e-09
ATP6V1H	0.95293966134584	2.65763534126303	6.79535443363511	2.30801203244216e-11	1.97811453275915e-09
CACNA1B	1.74053444941065	0.631094300635071	6.79472681808505	2.3174586033013e-11	1.98015532975983e-09
C16orf70	0.60595466847291	1.48630589716089	6.79071728201391	2.37870974592267e-11	2.02631365772732e-09
CYP4X1	1.41318034405232	0.560664724338278	6.78770673224588	2.4257412363732e-11	2.06011587547259e-09
KCNJ6	0.815884422957906	0.238958951541577	6.78553086360699	2.46029987398421e-11	2.08315299904174e-09
TMEM266	0.604822083031793	0.29755980229555	6.78017627581626	2.54741508607285e-11	2.15041732536981e-09
AP2A2	0.760036721038393	2.60621994590151	6.77922195841153	2.56325571014059e-11	2.1572914273994e-09
AC137932.2	0.34576441483792	0.102564116661355	6.77615903716191	2.61475240388462e-11	2.19151195671185e-09
AAK1	0.994042059457789	1.19965396470504	6.77587640700089	2.61955507563858e-11	2.19151195671185e-09
SLC6A7	2.03798139934712	0.494619259627321	6.774988032308	2.63470744637589e-11	2.19762830036103e-09
LYPD8	0.87561298340597	0.189867581882804	6.77029008243804	2.71627778735709e-11	2.2589436578181e-09
DOC2A	2.08781541455853	0.873515672165685	6.76752626569741	2.76541785815344e-11	2.29150783039447e-09
RPLP0	-1.68882510000598	5.46278297702031	-6.7671715481385	2.77178746344011e-11	2.29150783039447e-09
AL137786.1	0.72149876949586	0.185963029855403	6.7540430966989	3.0179293590541e-11	2.48355335029614e-09
KCTD16	1.28922092295851	0.46351049849189	6.75354658615819	3.02764732480416e-11	2.48355335029614e-09
SLC30A3	2.13153596132383	0.618250270966786	6.75339252995122	3.0306688282355e-11	2.48355335029614e-09
BFSP1	0.629711801858147	0.266058934921811	6.75024604579897	3.09303189966417e-11	2.52726857201132e-09
THEM5	1.45828487245934	0.636699077771141	6.73445342227614	3.42555551228901e-11	2.79083194149453e-09
CCDC92	0.863891996266568	2.17194220835809	6.72475494082377	3.64688210077868e-11	2.962536746563e-09
CYCSP8	0.446998861402441	0.111215843035669	6.72140660963144	3.72650309938322e-11	3.01846751050041e-09
AC026585.1	0.549133314798926	0.157754435833163	6.7149028942878	3.88605822402988e-11	3.13863595926978e-09
SH2D5	1.92192511714392	0.663433299894738	6.70882870272016	4.04111549019665e-11	3.25449145770837e-09
ABCG4	1.02808462242039	0.36944637732016	6.70609157285867	4.11295442522563e-11	3.30285560806228e-09
LINC01771	0.529172821598556	0.175493772574197	6.699725408278	4.28491951217421e-11	3.43111869280555e-09
RPRML	1.44093260719476	0.492226471196924	6.69804659486303	4.33143059442993e-11	3.45848073616789e-09
MAPRE3	1.30660764792222	2.99265284350271	6.6958751873569	4.39232365247157e-11	3.4971381444366e-09
AL450322.2	0.342438846221691	0.0570976681313886	6.69322962860509	4.46764848965692e-11	3.54703446377124e-09
AC010336.2	0.433980295915635	0.189776815196257	6.6915264147681	4.51681136028967e-11	3.5759365871039e-09
CDKL2	1.17142932328066	0.410314319296136	6.68284118494644	4.77587548034175e-11	3.77038552710022e-09
SEC11A	-0.956882880487793	2.73779928790625	-6.67786174883846	4.93091527313472e-11	3.88184919788971e-09
OR2W3	0.669638076317112	0.197559688340528	6.67706834272766	4.95607031872454e-11	3.89072343844745e-09
KLK5	0.635538450205223	0.114857912410197	6.67425125700672	5.04640692453854e-11	3.94115726458225e-09
AC091182.2	0.703425104668884	0.17946680865707	6.67418846445959	5.04843879963258e-11	3.94115726458225e-09
KLHL2	1.22838502138233	2.26100968458018	6.67236958968455	5.10764427977033e-11	3.9763010718012e-09
KCNV1	1.55894602723968	0.342835094275778	6.66757602100485	5.26695800849627e-11	4.07552644431399e-09
MAS1	0.542039573901441	0.0933485097983951	6.6675500964684	5.26783271421836e-11	4.07552644431399e-09
PTTG1IP	-1.16741819783115	4.85469212513489	-6.66697351812052	5.28732357726619e-11	4.07552644431399e-09
AP002847.1	0.523679945556339	0.262073699080739	6.66679804954706	5.2932691990662e-11	4.07552644431399e-09
CC2D2A	-0.820327886719764	1.69920030805184	-6.66373843159891	5.39800184161576e-11	4.14477807159242e-09
DARS1	-0.897750880065652	3.48293820481011	-6.66118786507016	5.48685966766278e-11	4.20149532912341e-09
PTPN3	1.04357829421906	0.296801995303739	6.65846986017865	5.58312897949506e-11	4.25813104779958e-09
TRABD2A	0.520022665714498	0.162542268549261	6.65824382900056	5.59120896877987e-11	4.25813104779958e-09
BCL11A	1.39255908568661	0.540932779234355	6.65599346089011	5.67228115071164e-11	4.30443548916592e-09
KRT222	1.24991852044825	0.327984458306883	6.65570579895476	5.68272722112107e-11	4.30443548916592e-09
PRMT8	1.3617758386477	0.459421853439445	6.65304723459727	5.78016634653425e-11	4.36644048592908e-09
KLHL3	0.786520846483213	0.55789243806337	6.65099500734378	5.85650086608299e-11	4.41221218475381e-09
PSG8-AS1	0.433443712117532	0.0937243348361271	6.64834022873787	5.95671522913116e-11	4.4756809922689e-09
C2CD2L	0.891850875355758	1.44157744068438	6.6459164088052	6.04967792198989e-11	4.53337629523232e-09
ATP6V1B2	1.08131896709056	3.20901840059723	6.64332103323423	6.15079710904529e-11	4.59685972741609e-09
ZNF890P	0.30593000665876	0.0980667303125375	6.64242222453047	6.18620059983671e-11	4.61102281944212e-09
SLC26A4-AS1	1.8589519357455	0.522419336105226	6.63335403522459	6.55475169150194e-11	4.87277111156587e-09
PPP1R14B	-1.61707433569626	3.49324839973678	-6.63053858973239	6.67349441637456e-11	4.94791943156914e-09
APH1A	-0.828196009923432	3.97832551120373	-6.62952072467582	6.71694014074481e-11	4.96699114471013e-09
TMEM215	0.489405814025791	0.0837910071044281	6.62886163031314	6.74522012726882e-11	4.97477734965358e-09
GLS	1.43766675929312	1.8932136590135	6.62701567893745	6.82504755006457e-11	5.01994073791438e-09
MIR137HG	0.517741189684144	0.157738565823714	6.62661997149371	6.84227988968562e-11	5.01994073791438e-09
PRKCG	2.911659187324	1.09465919326307	6.62331938706933	6.98768533526563e-11	5.11323418292832e-09
PPP3R1	1.19487655657063	3.06006696058285	6.62263068715823	7.01840531856467e-11	5.12233925672119e-09
KCNB2	0.852594220784791	0.206509447860973	6.62083083440556	7.09931544189276e-11	5.16793284609055e-09
TACR3	0.312289256699848	0.071406659765618	6.61879561571503	7.19190768866792e-11	5.2217721472178e-09
PKD2L1	0.688941123805333	0.227515934194704	6.61358983551164	7.43416342769834e-11	5.38371742182619e-09
PABPC1L2A	0.775736700890838	0.222885675795699	6.61068162810647	7.57296251883003e-11	5.47009916373016e-09
PPIP5K1	0.67123383083708	0.988661203185999	6.60953337746781	7.62846124272487e-11	5.48974739345247e-09
RIMBP2	1.76350882170823	0.692316271821461	6.60930925536937	7.63934019641213e-11	5.48974739345247e-09
CYP2T1P	0.554566598097287	0.466627246015128	6.59828164861441	8.19382028636144e-11	5.87314596791728e-09
NSF	1.60398030857908	2.77087833686194	6.58980936254932	8.64642481923849e-11	6.18175260163209e-09
SRBD1	-0.712289844130202	1.50648483219511	-6.58691774478742	8.80643757577472e-11	6.28013281167079e-09
TRPV6	0.525249794144356	0.145322873191029	6.58569642846398	8.87488953739252e-11	6.31288462373002e-09
SLC35F3	1.33992069970691	0.489246598246711	6.58023907746123	9.18718507758769e-11	6.51848225277146e-09
RELA	-0.717036081499201	2.91716398790171	-6.57534552375766	9.47635658425137e-11	6.70667600076336e-09
YWHAG	1.41371175156199	4.417931445528	6.57124330190164	9.72562216125669e-11	6.8657502944932e-09
PI4KA	1.40915175560668	2.43514667785573	6.56570344777837	1.00724629710211e-10	7.0927348549205e-09
PNPLA5	0.473074614725216	0.0989886157102711	6.56471207769793	1.01357966087637e-10	7.11944450519324e-09
KIAA0513	2.03678366573459	2.15563547811591	6.56117748380167	1.03647952068821e-10	7.26209376170192e-09
SDR16C5	0.806337053109916	0.188243032577817	6.54789816772766	1.12713129627091e-10	7.87755154845099e-09
SH3RF2	0.304929042560585	0.0713662393486875	6.54014029751271	1.18363804568634e-10	8.25155793173025e-09
FRMPD4	1.52406287736275	0.447887989536262	6.53975265890822	1.18653316437854e-10	8.25155793173025e-09
GFOD1-AS1	0.415948686765392	0.147824661761543	6.53479552060193	1.2241732179348e-10	8.49224717966355e-09
HTR7	0.508598590571024	0.207157224578542	6.52959728320189	1.26490004917431e-10	8.75310834028622e-09
AC124804.1	0.242280699764584	0.0442897160475761	6.52501930908379	1.30186419551885e-10	8.98671082354958e-09
TRIM54	0.537073110003108	0.163530614772907	6.52305246269835	1.31806821231948e-10	9.07621123303825e-09
AL049796.1	0.762476021200235	0.588546824235489	6.52231418672133	1.32420140803038e-10	9.0960952601616e-09
AL021395.1	1.24452692047977	0.384344719029306	6.52030708142997	1.34101698685516e-10	9.1890811915899e-09
CORT	1.23645681212337	0.619640501294712	6.51560998422277	1.38119103274686e-10	9.44128289847889e-09
AC037441.1	0.437330155555759	0.0677759275929688	6.51247737630573	1.4086368101355e-10	9.60546356225241e-09
NHLRC1	0.970999926911951	0.672363367986106	6.51106456852563	1.42118896120226e-10	9.66753442394530e-09
NOS1AP	1.26769449264099	0.837287417795914	6.50926978618248	1.43729284351592e-10	9.75340659379591e-09
NRXN3	1.67823900303469	0.781698763978333	6.50429879959598	1.48283426752256e-10	1.00381432805767e-08
AC004147.4	0.30732424885833	0.0676130452732233	6.4985478853478	1.53728570997276e-10	1.03694009358498e-08
MICAL2	1.80609201831181	0.864718674265779	6.49835272598256	1.53916748352014e-10	1.03694009358498e-08
LINC01123	0.505869166874887	0.100949873337892	6.49507252582154	1.57113562820601e-10	1.05492253521201e-08
TBR1	1.54026835856255	0.435648780135506	6.49457382318717	1.57605247913867e-10	1.05492253521201e-08
AC011504.1	0.472293580028284	0.172154478540498	6.49446253817679	1.5771517243054e-10	1.05492253521201e-08
LINC02495	0.908429090063014	0.299950328831576	6.49168026757423	1.60487962315942e-10	1.07091324568252e-08
RACK1	-1.25849598376532	4.79320135568465	-6.4870237296479	1.6523580011737e-10	1.09997589883359e-08
DHDH	0.762284823883336	0.385756198344007	6.48586045744636	1.6644318847363e-10	1.10538786733695e-08
GRM1	1.21842694366778	0.486608969754897	6.48237154233832	1.70116462011562e-10	1.12711204830639e-08
AC091729.1	0.273112773495656	0.09751594651941	6.48035881691809	1.72271524009153e-10	1.13869852166994e-08
FNDC9	1.80619638471647	0.694476799547259	6.47903803715127	1.73700209676013e-10	1.14377703640429e-08
MCTP1	0.991872467045242	0.504089331279637	6.47889459409649	1.73856068475068e-10	1.14377703640429e-08
AL132822.1	0.390853378062947	0.0920605983279666	6.47386196711319	1.79411825646223e-10	1.17756342518994e-08
GLT1D1	1.90621613187234	0.756174003786204	6.47084011330767	1.82830929211774e-10	1.19614142636375e-08
GPR61	0.877279186975805	0.36043617296013	6.47060821158324	1.83095936598176e-10	1.19614142636375e-08
AC015712.7	0.750471625149384	0.171952888295348	6.47010316180296	1.83674388038843e-10	1.19712986027363e-08
AC015961.1	0.476707646514161	0.17555902121069	6.46534406133708	1.89213767807191e-10	1.23037240291516e-08
SLC6A15	1.46045139341003	0.494994555244704	6.46235763955089	1.92773003801565e-10	1.25061486216266e-08
SV2B	2.61862966420393	0.887201381468569	6.4600783738351	1.95533471581554e-10	1.26559378165003e-08
RTN4	0.796313444162976	4.30487621371419	6.45469113105221	2.02212826382655e-10	1.30581029313371e-08
AC002351.1	1.27761302687777	0.273062929360239	6.4542710834105	2.02742908875746e-10	1.30622362394291e-08
SIAH3	0.580530236460145	0.148440327495861	6.45247110093029	2.05029857604969e-10	1.31658825077526e-08
KIRREL3	1.71786961831432	1.00235116797527	6.45226667400578	2.05291181613069e-10	1.31658825077526e-08
ANKRD34A	1.45542816578976	0.881290876748408	6.45029029689386	2.07834507386342e-10	1.32985614246795e-08
EPHA6	0.558275204089657	0.145887345288233	6.44824337342141	2.10501130183738e-10	1.34385072312744e-08
AC109446.3	0.202693625831279	0.0413670837799201	6.44678556688366	2.1242067496017e-10	1.35302314464403e-08
ASIC2	1.35182003110822	0.485416807279255	6.44546211567799	2.14178142075518e-10	1.36112394780238e-08
FBXW7	1.33248855302874	1.39900612821531	6.44389984098404	2.16271077429579e-10	1.37131520724918e-08
LINC02217	0.979650883607859	0.221064066061781	6.44346194552415	2.16861297220327e-10	1.37195366047334e-08
LINC02458	0.439098274041328	0.129319038124339	6.4417540325951	2.19178422480055e-10	1.38348974514099e-08
CACNB1	1.50672118169602	1.53278733350869	6.42963353257543	2.36333079688038e-10	1.48842042501954e-08
CPNE6	2.51416559692779	1.04859492428679	6.42772323268901	2.39154075190785e-10	1.5013779218702e-08
C3orf80	1.45031002389168	0.497575177013326	6.42751611608498	2.39461903616635e-10	1.5013779218702e-08
HTR5A	1.34677279142326	0.353734104834884	6.42272541840786	2.46691329299178e-10	1.54325249887026e-08
AC114811.2	0.501309526718762	0.337074868848141	6.42123111538229	2.48989710581923e-10	1.55416160997082e-08
TOLLIP	1.10977021251255	3.04273488775052	6.42032490068717	2.50393751187718e-10	1.55945228239711e-08
MAL2	2.37939069370636	0.783800898668638	6.41710490133657	2.55445613292765e-10	1.58738775125123e-08
LPGAT1	0.972703649239837	1.70707176993996	6.41651417461013	2.56383173820808e-10	1.58968912157123e-08
MIR770	2.79784243595963	1.51136096879194	6.40413431870371	2.76824843268921e-10	1.71264747405183e-08
TMEM191A	0.508324839602902	0.180554514746191	6.4003587782489	2.83370490594343e-10	1.7492822399553e-08
LINC01299	0.471265878334152	0.109072346242986	6.39595793098574	2.9119154722698e-10	1.7936119346337e-08
WDR7	0.885723570382096	1.30224546244939	6.39502022854388	2.92885102445173e-10	1.80008725463342e-08
AL133166.1	0.232680864577907	0.0461295484830502	6.3940947701971	2.94565993481628e-10	1.8040832291996e-08
MYADML2	0.66633083961809	0.290680839484067	6.39395388490529	2.94822707119609e-10	1.8040832291996e-08
CHRM3	1.4404656564327	0.497899841140117	6.39081373534718	3.00601678066901e-10	1.83543848137319e-08
AC005077.4	0.275809991911445	0.0575045207751608	6.38238462654767	3.16667865898411e-10	1.92933339340628e-08
PDE1B	1.60266093073803	0.974295094983799	6.38082644247755	3.19728490009009e-10	1.94375502407646e-08
JAM2	-1.19521649028565	3.2919372756782	-6.37668968394395	3.27995132333103e-10	1.98969514691938e-08
LINC02320	0.355100867785826	0.105967415108401	6.37295657404014	3.35634426943171e-10	2.03163940594153e-08
KCNS2	1.1703787149077	0.289050432424176	6.37159462920178	3.38464578091559e-10	2.04435522965389e-08
TRPC5	0.430901218225657	0.101482098565986	6.3695966755808	3.42658667058085e-10	2.06523694687525e-08
MIGA1	0.926640469733312	1.31673278164971	6.36784241127649	3.46383099124911e-10	2.08320444980145e-08
LMO7	0.987602086142648	0.618528001586711	6.36725415351729	3.47640858976893e-10	2.08629180164591e-08
YWHAH	1.69742996184042	4.3273043078537	6.36472735567096	3.53094440827946e-10	2.11449247834274e-08
PABPC1L2B	0.818540668697629	0.234323130712669	6.3641327208895	3.54389956365372e-10	2.11772556867717e-08
PRKD1	-0.97109541337691	1.95181828135162	-6.36099655937655	3.61299954723611e-10	2.15442394278381e-08
ADAM11	1.93730766337051	1.17181552376591	6.35652182364971	3.71388001094386e-10	2.20594065102968e-08
AC079154.1	0.353052609513031	0.0640349565182095	6.35646686919593	3.71513589982876e-10	2.20594065102968e-08
MAP2K4	1.03843674709088	2.11497678696309	6.34659932121952	3.94750828667315e-10	2.33896125247995e-08
AC135782.1	0.716059726983943	0.290269151188128	6.34615236335646	3.95836371697374e-10	2.34030943839385e-08
FRMPD2B	0.886069674382951	0.212699351744399	6.34581877884235	3.96648463297324e-10	2.34030943839385e-08
SAPCD1-AS1	0.372381671763876	0.121309826444339	6.34140243637753	4.07554638243188e-10	2.39323224610759e-08
LY6E-DT	0.57347018837595	0.274875384554931	6.34126708121982	4.07893489960336e-10	2.39323224610759e-08
PRRT3	0.989472098423205	1.43048692243874	6.34073489975341	4.09228441265846e-10	2.39323224610759e-08
SOX2	-1.65678229491993	5.02215391078218	-6.34053785967667	4.09723790075924e-10	2.39323224610759e-08
RS1	0.457079839796353	0.118872305995543	6.3404726810294	4.09887774970257e-10	2.39323224610759e-08
CEP170B	1.65707332640003	1.81777139750356	6.33831397416008	4.15355354709535e-10	2.42011417278367e-08
MYOM2	0.9680043157366	1.01106544594057	6.33211164713309	4.31464648263089e-10	2.50876104402932e-08
METAP2	-0.626193491476823	3.16148521619674	-6.32960303785584	4.38152436822712e-10	2.54237271105452e-08
SKA2	-0.844759849226983	3.17536030835237	-6.32770837006132	4.43270605283122e-10	2.56449731688087e-08
NEUROD2	1.74652371227753	0.578767410024505	6.32751528242732	4.43795475161359e-10	2.56449731688087e-08
SPINT2	1.39932396225267	1.47475193536948	6.32684629787982	4.45618681015812e-10	2.56973439385785e-08
MEF2D	1.02328563938298	2.43299504864246	6.324815976556	4.51196957171991e-10	2.59351421130165e-08
GDA	2.50726596025027	0.931581892028316	6.32456965580552	4.51878348026039e-10	2.59351421130165e-08
CD244	0.45655902921464	0.166908781119568	6.32433856052072	4.52518536118785e-10	2.59351421130165e-08
TMEM52	0.411829642207044	0.126256533078937	6.32021787594815	4.64083869690724e-10	2.65437031264331e-08
CALM3	1.36504822986006	4.863936962484	6.31722858607098	4.72654206063325e-10	2.69788325440545e-08
DGKZ	1.37700469890052	2.20790078808111	6.31454885682533	4.80468478977943e-10	2.73691251866582e-08
HTR2C	0.958822088622568	0.248411983471572	6.31410906927861	4.81762942583021e-10	2.73871972187257e-08
ATXN7L3	0.922403982954528	2.67711971988262	6.30922414058711	4.96372507584684e-10	2.81605989829319e-08
GFOD1	1.44044176874511	1.05982138717184	6.30836089910011	4.9899890898329e-10	2.82197585406362e-08
DYNLT1	-1.3484463094073	3.1217671289407	-6.30821992499577	4.99429109974864e-10	2.82197585406362e-08
CLSTN3	1.65508862720381	2.44419999588403	6.30557301148217	5.07574185532892e-10	2.86222819391244e-08
DBH	0.5257308433848	0.191482396554493	6.30076529569239	5.22702044990407e-10	2.94158064818332e-08
SEMA4A	1.43237662705924	1.13957049434937	6.30043875927309	5.23745359110639e-10	2.94158064818332e-08
ARL6IP6	-0.880609428653805	2.18433676866122	-6.29602427642466	5.38051502730202e-10	3.01588628310333e-08
HTR4	0.319396637970542	0.0724035861304335	6.29130568193902	5.53765729852978e-10	3.09777212472247e-08
RAB13	-1.4596786986022	3.33689549040563	-6.28914156948867	5.6112210085628e-10	3.1326709160554e-08
C1orf216	1.09008667790944	2.69665338422464	6.28658594928807	5.69932422319145e-10	3.17553202145454e-08
KCNC4	0.675089240890397	0.398830344128545	6.28577114501905	5.7276973618455e-10	3.18500885442623e-08
C2CD4D-AS1	1.5424487868904	0.727622594446671	6.28512494308159	5.75029759060046e-10	3.19124436186472e-08
CELF2-DT	1.10978682381048	0.253160102886156	6.28394487365903	5.79179450460969e-10	3.20792159656504e-08
GCNT4	0.570504584565176	0.275281378213731	6.28209724785706	5.85735473253353e-10	3.23783478765256e-08
NES	-2.12352322664711	4.54198839887463	-6.27836501520669	5.9920083969278e-10	3.30574856953343e-08
RTN4RL1	1.86417912371615	0.679456666253555	6.27779716874708	6.01275902374927e-10	3.3106794577524e-08
NUAK1	1.59719489678573	1.68654427343472	6.27584844425402	6.0845063418404e-10	3.34361519091018e-08
GABRA4	1.38301327880239	0.418028201701088	6.26439662152382	6.52336050422429e-10	3.57776323857906e-08
CT75	0.730580222501825	0.265720685702429	6.26131286132424	6.64673024609997e-10	3.63830589603902e-08
AC080078.2	0.380283177715287	0.0972761544061626	6.26050950650582	6.67924219678786e-10	3.6489754738241e-08
DNAJA4	1.7075166985604	1.39041359683501	6.25882458470139	6.747937186544e-10	3.67933244338681e-08
GOT1	1.62842940520812	2.98170200048413	6.25735044673071	6.80860459207083e-10	3.70520295723062e-08
PRSS3	1.67339008389313	0.834345612914642	6.25348544573683	6.97020985920666e-10	3.78572840780989e-08
MAML2	-1.57609944681313	2.54342562462321	-6.25316932484376	6.98359233154111e-10	3.78572840780989e-08
RASGRF2	1.54330080170502	0.909420255959894	6.24895766489626	7.16430086568221e-10	3.87619104366042e-08
SF3B6	-0.811868255458371	3.71016986960501	-6.24580727437636	7.30245450642668e-10	3.94168500566937e-08
NPTN	1.17205378908702	3.07471716960106	6.24548618810616	7.31668044113879e-10	3.94168500566937e-08
PCDHAC2	0.855143204775533	0.464809440618524	6.24524137033822	7.32754545048791e-10	3.94168500566937e-08
ZCCHC12	2.28027685477987	1.12968481093289	6.24232354236685	7.458259048939e-10	4.0043135652407e-08
TCF3	-1.21404086202519	2.79778359531608	-6.24145913609899	7.49741869322584e-10	4.01764161178484e-08
FAM174B	0.92695108823495	0.954199851578864	6.23898743105433	7.61050511695188e-10	4.0704583283911e-08
SNAI3-AS1	0.762957102001056	0.720648790455014	6.23760396642008	7.67452798275618e-10	4.09688230942333e-08
PART1	1.14968685768625	0.367056746832109	6.23703028382031	7.70123055714972e-10	4.10332105693304e-08
TSPYL1	1.25951658803165	3.52262933524549	6.23357122749127	7.8641707302441e-10	4.18218688587896e-08
LINGO2	0.880259008111158	0.213437184615359	6.23313742989801	7.88484123683805e-10	4.18523788832619e-08
IKBKB	-0.687818716121887	1.80972858218271	-6.23185344162148	7.94633515270021e-10	4.20990527390503e-08
LRRC73	1.30116967443724	0.952074420114468	6.2210499821826	8.48265202789152e-10	4.48556237233373e-08
PAK1	2.0051849351699	2.03373758215755	6.22066132451874	8.50259129735968e-10	4.48763886440306e-08
PDXP	1.12306406481789	0.841684321067627	6.21952365966227	8.56122048146966e-10	4.5100895716855e-08
PTGES3P2	1.03987667494977	0.435709380730424	6.21894289460367	8.59130217118461e-10	4.51744530299475e-08
MED20	-0.855027058771934	2.01651646739423	-6.21854258829746	8.61209681897176e-10	4.51989935296821e-08
LINC01605	0.855106543723528	0.249095823407562	6.21703072571014	8.6910779684914e-10	4.54336242259779e-08
ACTR3B	0.968772113545252	1.40346541701847	6.21692352113373	8.69670523951707e-10	4.54336242259779e-08
C11orf87	1.95012141008567	0.65456187354053	6.21675731775016	8.70543645520237e-10	4.54336242259779e-08
CDKN2D	1.43840073340859	2.38519185451718	6.21226135665817	8.94490182915324e-10	4.65966205694886e-08
AQP3	1.09707192916363	0.452197075157698	6.21078843084265	9.02474431863369e-10	4.69253217577046e-08
TXNIP	-1.39921973247778	4.46360502294224	-6.2102071098951	9.05644715144827e-10	4.70029607160165e-08
NAGPA-AS1	0.293298434457785	0.0717866459616398	6.20634424955236	9.26989340787106e-10	4.8021817495193e-08
STXBP5	1.21355200106883	0.969982607246009	6.20453502949986	9.37154667125832e-10	4.84588500016025e-08
MPPED1	2.14975455871767	0.717116070341432	6.20202326084813	9.51448155224703e-10	4.91073406967358e-08
FABP3	1.64075868341204	2.63084762306806	6.19541513545847	9.90077640222869e-10	5.10071984280995e-08
CAMKK1	1.98673755980766	1.31228367275976	6.19197435383642	1.01079413562833e-09	5.19789292571e-08
NIFK	-0.716827861554949	2.99451548614199	-6.19126308174839	1.0151291422724e-09	5.21062442148831e-08
SMAD5	-0.824110893589619	2.22592464189497	-6.18641512159716	1.04516383059684e-09	5.35498382382212e-08
CNTN5	0.682798062967475	0.225731531585834	6.18610667115462	1.04710388786491e-09	5.35513386155143e-08
BEGAIN	1.29709927379682	0.743278026572927	6.18371991879259	1.06223524549313e-09	5.42262385977966e-08
AJM1	1.15652257098072	1.36065944117355	6.17940121357907	1.09015955663279e-09	5.55505667894373e-08
AP005901.3	1.09327838567777	0.335017668269925	6.1763510280905	1.11031262351503e-09	5.64748123169369e-08
MTMR12	0.661220366536234	1.75469948711192	6.1754088296326	1.11661114162407e-09	5.66922895926744e-08
PPM1H	1.40255522237931	1.37001592890172	6.17434530275749	1.12376267721698e-09	5.69522111965338e-08
CHD5	2.38904255957793	1.08393076779194	6.17298552034076	1.13297155623504e-09	5.73152722654212e-08
ATP6V0E1	-1.12290859719041	4.3052670701421	-6.17162217465455	1.14227857491385e-09	5.76819807937577e-08
BTG1	-1.05067388317262	3.01167576597641	-6.17117135168173	1.14537256669649e-09	5.773419344287e-08
PWWP3B	1.04884103735101	0.417720393650561	6.16979302810589	1.15488285350368e-09	5.81090607761114e-08
GSTO2	0.560139311226619	0.318779256548419	6.16673140224686	1.17628460459733e-09	5.90798428825174e-08
CLCN4	1.533248804326	1.89989191295787	6.16540291122883	1.18569128150908e-09	5.94457671834944e-08
MMD	1.03583608038729	2.46196043699077	6.16411791242728	1.19485990722892e-09	5.9798470999996e-08
MFSD4A	1.90838226268863	1.24800666738868	6.16187647530225	1.21101889838417e-09	6.04991366240902e-08
EPB41L4B	1.33131792811145	0.707405217352482	6.16083060955837	1.21863162531677e-09	6.06771460840344e-08
ACVR1C	0.876872392774839	0.328806554704017	6.16079218555025	1.21891219743493e-09	6.06771460840344e-08
GABARAPL1	1.36050602054873	3.32949844562091	6.15924636139137	1.23025229655283e-09	6.11330689063648e-08
TMEM155	1.96247885334755	0.69564529702973	6.15710907112189	1.24610128953443e-09	6.18110349389239e-08
OLFM3	1.62017544826394	0.504378229062677	6.15569180693383	1.25672076265646e-09	6.2227660943834e-08
AC099554.1	0.257800360103943	0.0501700297945537	6.15470041709156	1.26420168553913e-09	6.24335457139019e-08
ZNF365	1.49129584056514	1.27381945592457	6.15455084419515	1.26533411708757e-09	6.24335457139019e-08
C2orf68	-0.821744046391612	2.07900262932143	-6.15341699248528	1.27395091227999e-09	6.2748239486044e-08
NTN1	-1.62466369617895	2.77588640491323	-6.15160483474795	1.28784170338587e-09	6.33211431212149e-08
EIF4E1B	0.67441715566627	0.164028713672265	6.14921567934797	1.30638169171711e-09	6.41202334361888e-08
HTR5A-AS1	1.12317794122866	0.268590776108703	6.14262941992578	1.35885196611578e-09	6.65789951090225e-08
CLNS1A	-0.76879039001548	3.29800871620658	-6.13973494598625	1.38255712264609e-09	6.75378764037206e-08
ZBTB7A	0.900733000597986	1.97865812637307	6.13965203942463	1.38324202725097e-09	6.75378764037206e-08
RBP4	2.05694906594968	0.884358811648341	6.13837545862934	1.3938300039e-09	6.79364864161764e-08
DNAJC27	0.62835859515885	1.06035643807878	6.13388542991505	1.43170298305197e-09	6.96612982691226e-08
SYT5	2.23040655885474	1.18661584721108	6.13295199808056	1.43970166573809e-09	6.99290795216216e-08
MCCC2	-0.709553020516526	2.48387914748951	-6.12862762534425	1.47733081432951e-09	7.16326529453268e-08
LRP11	1.09653011264869	2.18997277781013	6.12824212776184	1.48073153418999e-09	7.16735440020874e-08
DCTN1	0.93900256234147	3.18088911137874	6.12346535382351	1.52351012907859e-09	7.36170601337184e-08
NCBP2	-0.665830043156496	3.24031910212595	-6.12036536059676	1.5519156116908e-09	7.4860562707825e-08
EEF1A1	-1.2711169078123	6.46661233959835	-6.11960834660506	1.55893038622396e-09	7.50697302479598e-08
AC103681.2	0.444843735877985	0.112936276259044	6.11627520645457	1.59018661348318e-09	7.6443516345591e-08
HK1	1.10836969302852	3.04121535341811	6.11338600910222	1.61777434054305e-09	7.76365473768143e-08
KCNT1	1.35535937889281	0.475086296752463	6.11304000161755	1.62110939709286e-09	7.76636101930333e-08
SMIM10L2B	1.86009241911965	1.27913438880762	6.11074558876376	1.6433950163834e-09	7.85969090941317e-08
DLGAP1-AS4	1.60176405929711	0.535264428882241	6.10894580540653	1.66108543062425e-09	7.93076325020019e-08
AL121895.1	0.540661061692791	0.229349989059037	6.10777782124799	1.6726651278746e-09	7.97246817581861e-08
HTR2A	1.6003977547954	0.741868344465954	6.10463552013552	1.70421144980001e-09	8.10903736707898e-08
AC011767.1	0.425073340894206	0.141030022328827	6.10426442267676	1.70797512837821e-09	8.11317134710639e-08
CRACDL	1.64208780172993	1.3299820040562	6.10156845893416	1.73556238991378e-09	8.23026591196679e-08
LINC02668	0.820070572965523	0.199386489740536	6.09661062428913	1.78743522486817e-09	8.46193574529651e-08
AL592114.3	0.566801190842905	0.128160547652465	6.09583126558178	1.79572601497239e-09	8.48684945963173e-08
ARHGAP44	1.50598745534114	0.820486848109084	6.09296159394172	1.82657840842898e-09	8.61812903613308e-08
MAPK3	0.695817780000111	3.36370725287286	6.09030528134293	1.85559786030138e-09	8.7403337197994e-08
AL035409.1	0.526858884458738	0.139940379023148	6.08967283026487	1.86257328018581e-09	8.75846958900798e-08
AC233702.1	0.385436819883455	0.0591699031965576	6.08732757693287	1.88866371669854e-09	8.86627961879284e-08
MICU3	1.20615656017152	1.28896322814597	6.0850657170391	1.91416428957004e-09	8.96401684180735e-08
CACNA1I	1.25552410737373	0.472231852026336	6.08491456926355	1.91588028553579e-09	8.96401684180735e-08
SLC17A6	1.26123198295051	0.393118509979645	6.08462005489541	1.91922825268903e-09	8.96471516831044e-08
MIF4GD	-0.846526394156702	2.69611020179686	-6.08270849533382	1.9410976707711e-09	9.05178091864073e-08
AC069133.1	0.333279766194861	0.0506114582675447	6.08079880435536	1.96318859798445e-09	9.13927220998299e-08
AC104072.1	2.36982786334979	1.05410223700602	6.08052451416553	1.96638162514085e-09	9.13927220998299e-08
KLC2	1.10711278307569	2.37195850984197	6.07795620121011	1.99652656650988e-09	9.26401548890824e-08
PLD3	1.25981884477207	3.7465761587763	6.07438809652525	2.03915628822089e-09	9.44618084854195e-08
TMEM244	0.272701120787438	0.0616888489379743	6.07272873791568	2.05928287120553e-09	9.5236735558426e-08
C3orf49	0.395063671947036	0.224113700329395	6.07039405378497	2.08792930424496e-09	9.64024821758965e-08
EMX1	1.23196380252615	0.333452620603768	6.07000363976905	2.09275747742038e-09	9.64664820101704e-08
SLC25A22	1.40378658419424	2.42850844149844	6.06959678714266	2.09780054123486e-09	9.65401608680595e-08
CACNA1E	1.45290662606308	0.742411352989189	6.06531131607362	2.1516461502406e-09	9.87232169935909e-08
HAUS4	-0.791337674995963	2.04472298091391	-6.06526125320859	2.15228307939357e-09	9.87232169935909e-08
SOSTDC1	0.946848107344715	0.303141378175392	6.06441994220675	2.16301430955965e-09	9.90533317642464e-08
LDLRAD3	-1.24331488891109	2.88385971414083	-6.06197685624166	2.1944736966968e-09	1.00330048651916e-07
SNCA	2.37975107600745	1.91326541903277	6.06063534086141	2.21193777738741e-09	1.00963791773713e-07
TPRG1L	1.33412298423025	3.05765652248787	6.05741049952392	2.25447626216787e-09	1.02738132883767e-07
CRHBP	1.4419051108516	0.729891869677899	6.05560399969136	2.2786534631049e-09	1.03671334345744e-07
MTHFD2	-1.96450419600294	2.77099025904628	-6.05399336158629	2.3004226476006e-09	1.04427980788129e-07
DCAF12	-0.889909094128184	2.71681389467868	-6.05382304469741	2.30273646353613e-09	1.04427980788129e-07
MAP3K9	1.21079115946701	0.555359234318028	6.05311709178991	2.31235133348675e-09	1.0469460173231e-07
HRH2	1.02279634376502	0.437011890637842	6.05012416676376	2.35355116212521e-09	1.06388104628582e-07
ADAP1	1.62800598869958	1.23031672457394	6.04878358045443	2.37223686121307e-09	1.06890290103568e-07
SST	3.1303654227821	1.80559264456766	6.04858937184702	2.37495580923314e-09	1.06890290103568e-07
ATP6V0C	0.832370194535802	3.47595531257479	6.04839332721859	2.37770354685693e-09	1.06890290103568e-07
CARMIL2	1.17642403803154	0.506710882928945	6.04823559586935	2.37991654266132e-09	1.06890290103568e-07
GPRASP1	1.80824909970409	1.83370993502681	6.0475579404686	2.38944705017373e-09	1.07146628845071e-07
ATL1	1.37581256720592	2.01493767340165	6.04442663699973	2.43397148438294e-09	1.08968825593157e-07
ACOT7	1.35186128225831	2.49538157607059	6.04394121768424	2.44094583647281e-09	1.0910677514033e-07
DOCK9-DT	0.71271077939415	0.448142521775954	6.03327447227661	2.59922072353221e-09	1.15996433117379e-07
AC114284.1	0.313027576053616	0.107957831926708	6.03263058201975	2.60908894998814e-09	1.16251712102333e-07
ATP6V1A	1.06130744481592	3.15976757847588	6.02766002118737	2.68650801829063e-09	1.19511228127957e-07
SOWAHA	2.04774009881648	1.17589099564948	6.02488129192291	2.73076047580481e-09	1.21287310768472e-07
NUBP1	-0.631682385045054	2.1662790417257	-6.02279581279763	2.76443913495381e-09	1.22588878475025e-07
TCEA1	-0.757454096892964	2.90503376333851	-6.01904350916749	2.82605921364143e-09	1.25123436842835e-07
LARP6	1.01566693561762	2.11257245907536	6.01266581280951	2.93388202832971e-09	1.2969239388954e-07
CRH	1.07859027780691	0.282975331306161	6.01090653123539	2.96432452715508e-09	1.3083174676858e-07
KCNC3	1.2328692024276	1.15622910156492	6.00981338561828	2.98339528401695e-09	1.31466409166445e-07
SORBS2	1.10962640290569	0.827182178990535	6.00776618765784	3.0194327792985e-09	1.32845562123422e-07
PREPL	1.14317489512165	2.79187883951497	6.0066961166924	3.03843827096706e-09	1.33472211570725e-07
CLSTN1	1.09137348671687	4.41390610939595	6.0055165133729	3.05952443332896e-09	1.34188156132203e-07
NCDN	2.06204517721251	3.24520164024426	6.0031412539904	3.10241783439071e-09	1.35856815979116e-07
GOT2	0.800344691033239	3.20608332475801	6.00131013010755	3.13588500502094e-09	1.37108132840432e-07
DNAJC6	1.82216873351425	2.40640375930858	5.99375088909579	3.27781188038706e-09	1.43090273769046e-07
CPNE3	-0.890897214642727	2.93307180584451	-5.99237478427735	3.30431445551047e-09	1.44022887916231e-07
PPFIA3	1.42493310846034	1.65445383488691	5.9917875816007	3.31568700014322e-09	1.4429416749381e-07
HSD3BP5	0.420504353748301	0.163377437885981	5.98980897391618	3.35428916945101e-09	1.4574776474889e-07
SMIM17	1.07869176932873	0.762300121486048	5.98719792081695	3.40590189378678e-09	1.47761310333233e-07
NPAS1	1.13101825201141	0.650189122933013	5.98204355814257	3.51007259725413e-09	1.52045277605324e-07
PITPNA-AS1	-0.862822937584764	2.14108694379314	-5.97961798716722	3.56016314991006e-09	1.5397705623361e-07
SYNPR	2.42776973617514	0.98827778377557	5.97821864903789	3.58937741776442e-09	1.54844205362398e-07
PABPC1	-1.25399729866625	4.7245647895091	-5.97812871909307	3.59126288038102e-09	1.54844205362398e-07
SPRYD3	1.2231133813769	3.37216890669556	5.97679455649073	3.61934855934997e-09	1.55815457333859e-07
RNU6-143P	0.292441000727221	0.0410480220606735	5.97225765794604	3.71646802064355e-09	1.59566994901268e-07
MSI1	-1.1247900635553	2.6274722793089	-5.97219264856839	3.71787795870006e-09	1.59566994901268e-07
CAMTA2	0.984609754162283	2.49579891150163	5.97139718593337	3.73517244264189e-09	1.59893994737937e-07
MAP3K10	1.27043720326162	2.12073253944256	5.97131758506557	3.73690739147037e-09	1.59893994737937e-07
SLC8A2	2.39026602635843	1.36910850936715	5.97026616337425	3.75989765962827e-09	1.60632457025521e-07
XK	1.07118799565915	0.42122403094225	5.96935214104496	3.77999562898554e-09	1.61245292995356e-07
GRM4	0.476744946723021	0.122902761397198	5.96587847941408	3.85733653021568e-09	1.64294397562044e-07
HCN1	1.68330775645661	0.509496176891854	5.96504484711024	3.87612574638182e-09	1.6484415806995e-07
FER1L6-AS2	0.359691169380893	0.0873761719766862	5.96378689470737	3.90464781516789e-09	1.65716918357771e-07
SUDS3P1	0.301066562134801	0.19786709794165	5.96361883943645	3.90847366853945e-09	1.65716918357771e-07
ATP2B1-AS1	0.94629386945377	0.769376824136435	5.96139976642212	3.95933606153733e-09	1.67619867765325e-07
FAM174A	0.701873970176198	2.44968107880356	5.95353852976732	4.14476766624108e-09	1.75205518271602e-07
AP2A1	0.767803351031705	2.82586428664909	5.95309914330993	4.15537820260776e-09	1.75359052408732e-07
SYN2	2.88427188560125	1.96936250263156	5.95287034668786	4.16091378904614e-09	1.75359052408732e-07
RAB40B	1.35793062479294	1.77710336457484	5.9517800659013	4.18739138053567e-09	1.76209956202542e-07
PPP3CB	1.25423572769408	2.643777370522	5.94927535878016	4.24884239861538e-09	1.7852782168455e-07
AP003355.2	1.28711069607352	0.338772503174693	5.93935414730334	4.50100968535134e-09	1.88693049775512e-07
RBM11	0.874795920230787	0.400197233441362	5.93923084949269	4.50423357952679e-09	1.88693049775512e-07
NELL1	1.64783677445208	0.608342610026002	5.93617978063534	4.58473172959287e-09	1.91778643960552e-07
TLN2	1.15580693216591	1.70854424150615	5.93405237914658	4.6416886002537e-09	1.93871780492862e-07
PRRT1	1.55145903936482	1.83676038230533	5.93376541393573	4.64942413482373e-09	1.93905894051443e-07
HS3ST4	1.68835954235866	0.814020934516679	5.93092072809772	4.72678965739808e-09	1.96839534826506e-07
PSD3	1.46127924649535	1.89321553717883	5.92799372426494	4.80770398302798e-09	1.99912035353623e-07
RBFOX1	2.20499598970483	0.877843708322421	5.92751383416542	4.82109834591457e-09	2.00172003322373e-07
ZNF667	0.671721392531855	0.934603673119012	5.92592761994872	4.86563109833254e-09	2.01722155564893e-07
C1QTNF4	1.70513611299834	1.19540491736419	5.92550877110748	4.8774570073944e-09	2.01913751978191e-07
AC079336.5	0.363808987328546	0.12052026405914	5.92484893414728	4.8961439274276e-09	2.02388391902781e-07
USP3	-0.87800776074608	1.65567310323809	-5.92281833922817	4.95409047763105e-09	2.04482090907346e-07
FCHO1	1.12639861576626	1.13163604299241	5.92167204220155	4.98709679066931e-09	2.05541727434262e-07
TENM2	1.39603771460773	0.556235055044251	5.92089765746754	5.0095155666812e-09	2.0616253050192e-07
CACNG3	2.44696623248925	0.876461079867264	5.91860645440429	5.07642393771974e-09	2.08609761405474e-07
RPL30	-1.10334253837736	4.64086765944346	-5.91774594255641	5.10177726970653e-09	2.09344670220783e-07
KCNK9	1.09931876678473	0.358557693556028	5.91294335188333	5.24555996356025e-09	2.14929917454298e-07
SERPIND1	0.634879698512214	0.104138956043893	5.91180811642424	5.28012034928998e-09	2.15729689276966e-07
KCNAB2	1.98402874424371	1.86434402942932	5.91179653429075	5.28047408991646e-09	2.15729689276966e-07
CYP46A1	1.38147328749406	1.29508552888303	5.91134507570851	5.29428052117501e-09	2.15978902309244e-07
PPP4R4	1.66010333891285	0.800801622402652	5.91099038453557	5.30515231004436e-09	2.16107846862359e-07
LIX1L	-0.967442898725442	3.01708445890136	-5.90550206093326	5.47617755383323e-09	2.22750873909623e-07
DLG2	1.60511627598132	1.29929212516622	5.90283373249184	5.56125747166125e-09	2.25883770870693e-07
LINC00511	-1.22990301353216	1.96718946806745	-5.90094373609674	5.62229844169290e-09	2.28032613787099e-07
BSCL2	0.95775565286747	1.28054930327407	5.9001407429083	5.64842987225639e-09	2.28761409826384e-07
MIR1913	0.283045821450995	0.0375484506180968	5.89914725366016	5.68092443721507e-09	2.29745437629711e-07
FBXO8	-0.731159654766587	2.20978576347929	-5.89749165528434	5.73548027719944e-09	2.31617536381544e-07
POLR3GL	-0.6645542521036	3.04278431944724	-5.89617569018009	5.77920843028067e-09	2.33047619377045e-07
ATP6V1E1	0.829966612418035	3.7364946665181	5.89570682590099	5.79486669461571e-09	2.33343295953017e-07
SNORD113-3	1.48719268491359	0.688491133508697	5.8945473509672	5.83376651277964e-09	2.34572654644422e-07
DDR1	-1.24003642486543	4.65571005740024	-5.88975276671273	5.9973427829833e-09	2.40804482572908e-07
ATP2B3	1.87401593557579	0.739945247926765	5.8894373395091	6.00825953513281e-09	2.40869895727844e-07
NDEL1	0.703679151513354	1.64412251736602	5.8890105097522	6.02306271086176e-09	2.40869895727844e-07
AC110491.1	1.20375855568526	0.384000573938831	5.88896176637244	6.0247554736751e-09	2.40869895727844e-07
VPS53	0.585185771375917	1.36390140251848	5.88793224770824	6.06061718914882e-09	2.41958486243711e-07
OCA2	0.65973296502426	0.123127533673696	5.88738051646942	6.07992145788569e-09	2.4238389584453e-07
CKMT1A	1.11379049106018	0.53852808131658	5.88638935364712	6.11475145984889e-09	2.43426171042223e-07
EIF4EBP1	-1.71110213546611	3.03781894726037	-5.88537060291073	6.15075359273767e-09	2.4451208537598e-07
LINC01785	0.783551627291589	0.214920293300634	5.88343443325052	6.21974723071346e-09	2.4690458341073e-07
RFX5-AS1	-1.17902654187462	1.78374074232289	-5.88309863750135	6.23178952272148e-09	2.47032720175095e-07
TRIM3	0.711811809025458	1.41727053740627	5.88034903775015	6.33125422815672e-09	2.50621088980678e-07
KIAA0319	1.46153295043876	0.720906948545303	5.88008657578312	6.34082909873987e-09	2.50646087900259e-07
MIR7-3HG	1.67640378385346	0.686949645071349	5.87827655831922	6.4072456872553e-09	2.52914743142278e-07
SGIP1	1.18479856968392	1.14440740407626	5.87780055473916	6.42482442015954e-09	2.53191602326261e-07
CCDC80	-1.7891418042097	2.52883021828611	-5.87752491013323	6.43502541312207e-09	2.53191602326261e-07
LINC02586	0.37425549537955	0.171524344782053	5.87735390036278	6.44136203734475e-09	2.53191602326261e-07
DDX59	-0.556829010133545	1.61598532128317	-5.87310468917672	6.6007806167406e-09	2.59094506393238e-07
TENM3	1.46307603997925	0.582355644594823	5.87194209957224	6.64506357432363e-09	2.60467904523069e-07
NEK10	0.298106385127495	0.128245391207889	5.87123230415388	6.67224184845936e-09	2.61165318694004e-07
MAP3K21	0.377814159728014	0.1399606128194	5.87099133127961	6.68149338127456e-09	2.61165318694004e-07
TAFA1	1.65545961436917	0.669049893976235	5.8661117178189	6.87154625564276e-09	2.68219993538501e-07
RP2	-1.03904370438667	1.89812960121635	-5.86424801113852	6.94551638678944e-09	2.70730239577414e-07
PNCK	1.6156206217775	1.18924108114152	5.86031950268022	7.10398893035897e-09	2.76522769114223e-07
HS6ST3	1.81809028134074	0.679632029642629	5.85610000052095	7.27812474058156e-09	2.82908077641524e-07
NAPB	2.30071069496506	2.46496558300596	5.854500316709	7.34522415151666e-09	2.85120847742944e-07
LIMA1	-1.51448326090185	2.91939151615002	-5.84961121189769	7.55405806506609e-09	2.92821620098952e-07
AC008105.1	0.630669817927606	0.319110572663266	5.84901238569236	7.58003076610257e-09	2.93232364830249e-07
AK5	2.57486038059159	1.58120062032777	5.84881252716454	7.58871851981554e-09	2.93232364830249e-07
STX1A	2.20097738255587	1.84404176300546	5.84844744172544	7.60461366603179e-09	2.93232364830249e-07
RPL10	-1.09679539811677	5.05421820555292	-5.84840403394743	7.60650571724795e-09	2.93232364830249e-07
OPRD1	0.845834530949339	0.296610433127445	5.8478479197766	7.630786153743e-09	2.93764303220881e-07
C1orf115	2.18410327944547	1.67911446756745	5.84664692776851	7.68348048226736e-09	2.95387138540501e-07
ANKRD34C	0.434391578743779	0.0885900632258407	5.84410096509191	7.79636152519634e-09	2.99316202883771e-07
KRT31	0.453756699476981	0.0880727752254577	5.8376295174664	8.09061137684475e-09	3.10188063539605e-07
WDR47	1.1352314839649	2.4508250376521	5.8372739511596	8.10708844018921e-09	3.103951647879e-07
MAP7D2	2.20685741034193	0.890835806626402	5.83548286799027	8.19058628232608e-09	3.12893978732544e-07
TIMP4	-2.47225491309415	3.7308226227357	-5.83539545331697	8.19468280845241e-09	3.12893978732544e-07
LARGE1	1.04609088521395	1.59759542462523	5.83254089974891	8.32955865344831e-09	3.17611171185772e-07
PGBD5	1.37821899044557	1.47834232136763	5.83227013679778	8.34246377015105e-09	3.17671045682409e-07
PDYN	2.63473575347009	0.943162125574552	5.83185726510852	8.36217958899819e-09	3.17752945465167e-07
GATAD2A	-0.68800129546402	2.48765582291148	-5.83175039892473	8.36729015033516e-09	3.17752945465167e-07
TCF12	-1.7462412013964	3.62567955556715	-5.8312080141373	8.39327506279974e-09	3.18250520301857e-07
LINC01927	0.231337511330009	0.0703449856644638	5.83100328615246	8.4031037259464e-09	3.18250520301857e-07
GABRA2	1.55413361608657	0.644614798150779	5.83006089585466	8.44849118008614e-09	3.19537670463015e-07
TMEM218	-0.830928290950918	1.67154480509094	-5.82815033553811	8.54124185422174e-09	3.22610302164984e-07
AC090772.3	0.587691871578106	0.432214306991653	5.82732731615745	8.58150145826855e-09	3.23694696997893e-07
PRKD3	-0.82372284632101	1.82512629511806	-5.8265282204579	8.62076766222767e-09	3.24578798947797e-07
RNU6-554P	0.382208603545953	0.095754311553391	5.82637934106057	8.62810266238882e-09	3.24578798947797e-07
KCNK1	1.99861894953906	1.39121769413237	5.8259638455005	8.64860550447663e-09	3.24913964971129e-07
NRIP3	1.91700819777076	1.17592605011569	5.82265749757377	8.81345945150814e-09	3.30664008819233e-07
JPH1	1.14392650476624	0.544305573941252	5.82225479593335	8.83374603136742e-09	3.30982040474737e-07
AL031713.1	0.412449285517585	0.0668233745366746	5.8167906331146	9.11354730819416e-09	3.41009715433177e-07
PPEF1	0.762755793063253	0.270061240306943	5.81566217278102	9.17239830387561e-09	3.42454689576823e-07
KCNJ4	2.36659149503206	1.35275062419316	5.81558182105279	9.17660286420444e-09	3.42454689576823e-07
LINC01007	1.14758811049064	0.180569669272159	5.8144387896465	9.23661791990218e-09	3.44235975828695e-07
AL450322.1	0.296567625660014	0.0481157690050565	5.81407272193949	9.25591907608445e-09	3.44469432371039e-07
MIR4525	0.389954269892377	0.0823445293172693	5.81385411098126	9.26746421208033e-09	3.44469432371039e-07
ABCB7	-0.700189401814941	2.0961973716295	-5.8107220967729	9.43441835399843e-09	3.50210607667761e-07
MDH1	1.00601481103531	3.37987740542217	5.80981099145227	9.48353311361157e-09	3.51568120426029e-07
SLC6A17	2.67958132799622	1.2837207457577	5.80829171082168	9.56598713564384e-09	3.53790831704655e-07
GART	-0.740184071387566	2.30336045199639	-5.80819414457263	9.57130602378461e-09	3.53790831704655e-07
AC017076.1	0.596571733008832	0.158519675211357	5.80800983510627	9.58136163790169e-09	3.53790831704655e-07
AL049836.1	0.529444397568489	0.250499774520786	5.80572748091251	9.70673899881489e-09	3.57948772606297e-07
FSTL4	1.27271570996931	0.481198101886474	5.80227744768091	9.89929997227705e-09	3.64570014484936e-07
ACTL6A	-1.13036706918227	2.2442426942873	-5.80192864227743	9.91897413418848e-09	3.6481518252594e-07
ATP6V0D1	0.606597776697199	2.84775617658836	5.79832117280414	1.01246982546923e-08	3.71443412521992e-07
KCNH5	0.751985164849556	0.173484261273227	5.7983038445878	1.0125696395019e-08	3.71443412521992e-07
NECAB1	1.87272037979903	1.45101823699122	5.79791559282655	1.0148085630812e-08	3.71778101815867e-07
PRKCZ	1.62542511002926	1.53681725702568	5.79717989286459	1.01906434232759e-08	3.72849833656307e-07
RAP1GAP2	1.74398458472446	1.37573858817202	5.79638080203673	1.02370651177505e-08	3.74059956962289e-07
PRRC1	-0.64237029391079	1.7408240700564	-5.79013467369239	1.06070886477491e-08	3.87075867762783e-07
RCN1	-0.973476107624374	2.71074158180514	-5.78966790822277	1.06352572392079e-08	3.87574567684139e-07
SNX5	-0.639657293040718	2.7413238752489	-5.7894435688865	1.06488216900659e-08	3.87574567684139e-07
G3BP1	-0.595746488324751	2.42655809424471	-5.78922188873237	1.06622419069604e-08	3.87574567684139e-07
NPY1R	0.983419930870668	0.411448704767639	5.78757209747847	1.07626368186588e-08	3.90717175491882e-07
COA4	-0.857449052552152	3.0264375154204	-5.78475440899488	1.09362348379134e-08	3.96289121943353e-07
KCNJ12	0.821805478561158	0.308199127485739	5.78440868686178	1.09577217237412e-08	3.96289121943353e-07
KCNH3	2.05167666978022	1.30917132012178	5.78439551816963	1.09585409800221e-08	3.96289121943353e-07
EPB41L1	1.32866400460251	2.74934323688044	5.78094225731752	1.11754483489612e-08	4.03612262149467e-07
ESYT3	0.412796778678185	0.166939289568272	5.779962638466	1.1237738028702e-08	4.05339570131791e-07
AC011474.2	0.483497066068748	0.230824182418374	5.77943065406405	1.12717061214351e-08	4.06042205346197e-07
ATP6V1C1	0.889685905460848	2.78389662556937	5.77900588290508	1.12989002445985e-08	4.06499330237636e-07
KALRN	1.14871444536054	1.04597330770125	5.77829343379142	1.13446552159695e-08	4.07622188567641e-07
PNMA8B	1.6708959033951	1.60308706531575	5.77740771476173	1.14017895983546e-08	4.09150518928919e-07
BSN	1.85847735289649	1.41528168168828	5.77713876812843	1.14191937213386e-08	4.09251052729201e-07
AC066612.2	0.301032246541755	0.0687133047102707	5.77412995369957	1.16156730000806e-08	4.15632670396211e-07
BBS7	0.630245165876396	1.44701775890985	5.77395924934219	1.16269183469146e-08	4.15632670396211e-07
IL34	1.54028538710916	1.26059784937461	5.77302037112433	1.16889577990886e-08	4.17318129015615e-07
RPS15A	-1.22195323658785	3.65035647945179	-5.77236422197197	1.17325062465103e-08	4.18339974637019e-07
HEY1	-1.46477938590014	3.90899113413377	-5.77177790104893	1.17715538509749e-08	4.19198943109814e-07
HADHA	-0.620239654430274	4.12085710319557	-5.76706072325092	1.20903454805877e-08	4.30005104617957e-07
SLC12A5	2.39583712374792	1.22322323877902	5.7659221539801	1.21685416361101e-08	4.32237703287225e-07
ERICH3	1.48749749459244	0.600023459944391	5.76355127539762	1.23329556064082e-08	4.37523308639488e-07
RASGEF1A	1.39367040293477	0.815627858487025	5.76254427961065	1.24034406775439e-08	4.39467545422056e-07
ARHGEF6	-1.23120583557696	3.25267757245638	-5.761074361666	1.25070328185064e-08	4.42578411327602e-07
SLC32A1	2.21417092891587	0.914386666983043	5.75767640207363	1.2749738328538e-08	4.50597939969239e-07
STOML1	0.64585711162467	1.46193086164218	5.75722617554953	1.27822386663265e-08	4.51177608139125e-07
AC073367.1	0.328427196580563	0.169586913173028	5.75628008398812	1.28507968998747e-08	4.52706973900779e-07
FEZF2	1.37398004955485	0.687376254858231	5.75618271375776	1.2857873090167e-08	4.52706973900779e-07
TPRKB	-0.698155424605123	2.29346091905507	-5.75553746807463	1.29048610156777e-08	4.53652952360132e-07
YIF1A	-0.809212574670007	3.3219689064367	-5.75523044264463	1.29272778098661e-08	4.53652952360132e-07
MRPS14	-0.564726018904027	2.98554387356119	-5.75514802866277	1.29333015391331e-08	4.53652952360132e-07
KIF17	1.01578874094757	0.733116633433239	5.75195066112029	1.31691221694442e-08	4.61347272401055e-07
CACNA1C	0.877610420245255	0.724589289998612	5.75140391756182	1.32098639962124e-08	4.62196814429276e-07
ZER1	0.821313088881977	3.1843185526749	5.74949511270954	1.33530672583836e-08	4.66624766812294e-07
SNORD115-20	0.341673125022374	0.0673263682533704	5.74790876416683	1.34732280672903e-08	4.70237471748291e-07
KL	0.474135257585986	0.173939592646561	5.74750584717328	1.35039149917761e-08	4.70362260006718e-07
SYNGR3	2.31774984114411	1.47011632751964	5.74742121171441	1.35103696319635e-08	4.70362260006718e-07
GLRA2	1.17572568785457	0.377592522093339	5.7467751103087	1.35597430075429e-08	4.71495480805704e-07
AC138649.1	1.29603387092622	0.609436330400833	5.74501299560631	1.36952937515601e-08	4.75618714598791e-07
AL121929.2	0.905181794545191	0.446244621305817	5.7439766886184	1.377562680327e-08	4.77816481173817e-07
CA7	1.16481169532819	0.380132225560858	5.74343065547522	1.38181388695243e-08	4.7869859080011e-07
RBFOX3	1.83508352545208	0.715488774878628	5.74163983930052	1.3958463291927e-08	4.82962829900674e-07
GAPDHP42	0.289807149776687	0.111569413537278	5.74105716165984	1.40044190329828e-08	4.83955422710697e-07
PHF24	2.40733874294258	1.24366967371177	5.74061326080966	1.40395282770824e-08	4.84571206272797e-07
DNM1	2.49682379222258	2.320137131944	5.73911977065472	1.41582824666382e-08	4.8806891071341e-07
HAS1	0.75963480666374	0.243198869219218	5.73726968531834	1.43067476968191e-08	4.92580971684339e-07
AMPH	1.84247922208668	1.72350081647367	5.73589346394581	1.44181682925839e-08	4.95808079224485e-07
LINC00951	0.667576986380369	0.317256014691021	5.73472520134536	1.45134148087715e-08	4.98471768910087e-07
AC092834.1	0.234056529407014	0.0517703263240357	5.73370950102759	1.45967207009205e-08	5.00719332146877e-07
EGR4	1.09536945541626	0.280353249273272	5.73347217174764	1.46162530027184e-08	5.00776414002671e-07
AL645608.8	0.264770425839963	0.0769075734420187	5.7323799120968	1.47064749325543e-08	5.03252339999714e-07
CABYR	0.816053050207302	0.556695690378024	5.7318758938588	1.47482900089434e-08	5.04067775354447e-07
LARP7	-0.619800184724706	2.47228315460189	-5.73016737169979	1.48908977357809e-08	5.08321924412906e-07
CYP20A1	-0.479319075878782	1.28989496224903	-5.72950324501773	1.49466929016872e-08	5.09605857983802e-07
PTBP1	-1.07911965304304	3.07045214213678	-5.72863370028075	1.50200535586917e-08	5.11484837224657e-07
RPL19	-0.922955054094637	5.66910816195139	-5.72594855531042	1.52488096041362e-08	5.18644584909615e-07
MBLAC2	0.652159156024434	1.00482259912123	5.72530790242533	1.53038879297016e-08	5.19886985597354e-07
DCAF6	0.868025259011633	1.99384223276336	5.7224283199242	1.55538525195016e-08	5.27738826527304e-07
KIAA1671-AS1	0.551227724584425	0.242793444414657	5.71841963124912	1.59084573986993e-08	5.38622493477438e-07
CACNG8	1.77901458483158	1.2592192803343	5.71836817223304	1.59130601798087e-08	5.38622493477438e-07
MED11	-0.632746872679395	2.44890497739414	-5.71812471015669	1.59348543635164e-08	5.38709563802065e-07
AL139352.1	0.721662692254088	0.38945796421159	5.71760718397753	1.59812787158153e-08	5.39628093119808e-07
MOAP1	1.19531638496051	3.41194669444483	5.71137875943738	1.65504257521811e-08	5.58173564537457e-07
INPP5J	0.918171886337236	0.731707711285403	5.71069106281867	1.66144630770675e-08	5.5965814749294e-07
HS3ST2	1.99578412549358	1.14143888611067	5.71047766158382	1.66343836745029e-08	5.5965814749294e-07
FAM189A1	1.30873733993804	0.874631313002613	5.70953683537747	1.67224855036848e-08	5.61707076584111e-07
RPS6KA4	0.735313391496978	2.31711714401868	5.70939967511378	1.6735367478332e-08	5.61707076584111e-07
ATP6V0A1	0.966707273088124	2.89914358267616	5.70868454443452	1.68026885449305e-08	5.63292044450027e-07
ANP32B	-0.911081230705185	4.13796601734878	-5.7079218935837	1.68747734795511e-08	5.65032737799162e-07
SYT7	2.37823507163031	1.55613746134026	5.70522272455882	1.71323216033281e-08	5.7297189171226e-07
NPTXR	2.00446145385368	3.22466453799936	5.70189535650658	1.74550791952394e-08	5.83070380841215e-07
AP001542.1	0.616796501052615	0.141462557144052	5.69994625957748	1.76468835425223e-08	5.88775664479442e-07
HTR6	0.499238297195105	0.159664391687355	5.69894024556747	1.77466830873872e-08	5.91401355775403e-07
MIR4500HG	0.382270116083991	0.171617395553029	5.69843720166159	1.77967922932362e-08	5.92366865570354e-07
CRLS1	-0.807715893028138	2.4663001707787	-5.69756272168115	1.78842288944989e-08	5.9432356226142e-07
WDR5B	-0.768420592263426	1.49185853397281	-5.69742546504881	1.78979906711139e-08	5.9432356226142e-07
LINC02389	0.478919542503652	0.119844894310967	5.69715445170797	1.79251935791492e-08	5.94522455916255e-07
C2CD4D	0.443251348552904	0.202071924236696	5.69651280557269	1.79897591700059e-08	5.95958617610621e-07
NONO	-0.843981256298407	4.20624815877364	-5.69613098887625	1.80282867864947e-08	5.96529829372255e-07
KRT86	0.391381672983538	0.136185024208908	5.69423946328898	1.82203404545174e-08	6.02173657521585e-07
TCERG1L	0.766291275134245	0.211435747185125	5.69102865938404	1.85509127453352e-08	6.12376773381348e-07
AC096570.1	0.327302968554991	0.0527131363726782	5.68895254924522	1.87677603118985e-08	6.18425389725185e-07
CA11	2.04065241841884	3.34790188164557	5.68885245109066	1.87782775514213e-08	6.18425389725185e-07
PITHD1	0.836244806932767	3.50299274398424	5.68642808049337	1.90347630698027e-08	6.26136466894708e-07
ZNF22	-0.943076833196059	2.73454675418563	-5.68608982009372	1.90708191088443e-08	6.26587076605474e-07
CRYM	2.55470467653135	1.12390029600575	5.68477366086727	1.92117452829098e-08	6.30478188874508e-07
IDH1	-1.22734262015595	2.95260378900087	-5.68363467865999	1.93345178818889e-08	6.33765144044233e-07
ABLIM2	1.31334198486186	1.13160504802719	5.68052221143748	1.96739216850587e-08	6.44137066758708e-07
EIF3E	-1.02068783198156	3.42130826697935	-5.68001274440841	1.97300266158668e-08	6.45220216961823e-07
TMEM132D	1.49307126111263	0.485295533845231	5.67944563817069	1.97926621411622e-08	6.46514159869711e-07
TMCO1	-0.682080371741698	2.91999926276611	-5.67888862095514	1.98543716750486e-08	6.4777487842248e-07
KCTD8	1.0760544330861	0.726449946370561	5.67734078223687	2.00268345049358e-08	6.52641934692244e-07
KCNC2	1.80257651175753	0.674196260099255	5.67537018060881	2.0248512443372e-08	6.59099662877985e-07
TNIP2	-0.983647612930538	2.48565871423621	-5.67114920374483	2.07314036904985e-08	6.74035173816603e-07
CNTN4	0.923764149087029	0.405680754624557	5.67067769858776	2.07860358008677e-08	6.75028319067346e-07
LINC00507	1.31975483547504	0.278288472967446	5.67023148692782	2.0837866198193e-08	6.75928284803885e-07
VIP	1.50454416423235	0.559783531748959	5.66962173712783	2.0908895965878e-08	6.77448229294446e-07
PCDHGC5	1.55298700476408	1.34897260194497	5.66789820560704	2.111094647379e-08	6.83204833573253e-07
NEURL1	1.9457168571948	1.05453660165833	5.66754606912365	2.11524606842047e-08	6.83758781009827e-07
KCTD5	-0.716008725117903	2.87409421007094	-5.66696021500355	2.12217044698611e-08	6.85206785106366e-07
SLC5A5	0.33340189231912	0.0627739568057939	5.66317779427176	2.16740969449289e-08	6.99008332541516e-07
CAMKK2	1.27216958363682	2.23561860380806	5.6625227918995	2.17533850184646e-08	7.00759044284471e-07
BRSK1	1.3823414077414	2.76070872967983	5.66224945709808	2.17865555894827e-08	7.01021821987189e-07
SYNGR1	1.6703817314568	2.6893529827391	5.66172059961562	2.18508748985252e-08	7.02285114571179e-07
AL356157.2	0.723216007600204	0.331377829075332	5.66031973579527	2.20221410468139e-08	7.06978837317302e-07
TCF7L1	-1.27878498419479	2.17803121077648	-5.65766292401222	2.23505502539526e-08	7.16700825420223e-07
SH3BP5	0.988930760622695	1.01514032048368	5.65691283182233	2.24441284984867e-08	7.18879023198386e-07
VSTM5	0.650181908451689	0.28803800016197	5.65464050116208	2.27299466818645e-08	7.27202609253349e-07
EPHA5	1.13094647812087	0.528997418798439	5.65261369943109	2.2987866808905e-08	7.34615684363023e-07
GAD2	2.02591519635588	0.815120278189844	5.65202802941076	2.30629247556426e-08	7.36174862416445e-07
SPTBN4	1.18716511524777	1.30000752632071	5.64985228141119	2.33438563707287e-08	7.44294560461936e-07
RGS14	1.35875629162567	0.828809242949569	5.6490649868975	2.34463293627697e-08	7.46712303092028e-07
NAPG	0.667035769277407	2.15847057882999	5.64654191131436	2.37776854073195e-08	7.56405688110712e-07
MRTFB	1.12425224497681	1.49163187831692	5.6451320110467	2.39648270531363e-08	7.61494606565984e-07
CACNA1G-AS1	0.494522060676141	0.262394770784993	5.64367525307419	2.4159692917725e-08	7.66817161621927e-07
MAN2A1-DT	0.72645169057232	0.49995974418245	5.64305717097233	2.42428366633618e-08	7.6858567910337e-07
LYAR	-0.701614097376046	1.77485942341662	-5.63846710267515	2.48690552397563e-08	7.87349029611211e-07
AC148477.1	1.07468003768376	0.4342821940757	5.63830931121224	2.48908599241966e-08	7.87349029611211e-07
AC140125.2	0.447377169532128	0.0982335292547733	5.63807860834793	2.49227734655656e-08	7.87469728462168e-07
HID1	1.26468649691289	1.70348620934877	5.63680565341351	2.50995804699199e-08	7.92163110641864e-07
USP31	0.648211787557285	0.899876845331093	5.63468001917253	2.5397543120355e-08	8.00665403252046e-07
SCN2A	1.67965090531917	1.22107075552016	5.63420133634452	2.54651159595051e-08	8.0189364031583e-07
SLC6A5	0.310168471784501	0.040681100330148	5.63187075579	2.57966162164144e-08	8.11420837352671e-07
RAP1GDS1	0.771028756501628	2.52067724810362	5.62823713252032	2.63218490247769e-08	8.26797044511634e-07
SLC12A4	-0.991180024876943	2.63042796730167	-5.62808231311888	2.63444573163808e-08	8.26797044511634e-07
DLG4	1.3868770198597	2.95103544850264	5.62778653316085	2.63877026053103e-08	8.27227911875197e-07
GPRASP2	1.15630542101892	2.10898585058518	5.62725876731617	2.64650375511357e-08	8.28725298780032e-07
AC087482.1	0.40497834380886	0.143819710588849	5.626708936688	2.65458401224724e-08	8.30327807223672e-07
POFUT1	-0.868128096937759	2.55201033424996	-5.62604073568721	2.66443612750004e-08	8.32480344585463e-07
AC021074.2	0.604439109401549	0.170549259213156	5.62581780816763	2.66773092752825e-08	8.3258159214818e-07
CHST14	-1.04795570739074	2.06191026899954	-5.6253485711644	2.67467905793572e-08	8.33821527004523e-07
Y_RNA	0.955724464719687	0.41227801359768	5.62502415194896	2.67949311477323e-08	8.34394155940385e-07
PRKAR1B	1.76828493497482	3.0866287749523	5.62196348566595	2.72532703413258e-08	8.47724921849053e-07
FAM126B	0.72429409000717	0.974632345809009	5.62088226425235	2.7416999998503e-08	8.51872330330428e-07
DCAF13	-0.70070203374929	1.61675636705821	-5.61845978577501	2.77873164241846e-08	8.62164368927154e-07
BCHE	-1.60378986230437	3.16479547919921	-5.6183139193566	2.78097691254602e-08	8.62164368927154e-07
RNF114	-0.550185357795471	3.05983237900711	-5.61731366482211	2.79642107213489e-08	8.65994441631517e-07
LINC00622	0.539351063612467	0.291624888610127	5.61694487293992	2.80213632048453e-08	8.66806539932666e-07
PIP5K1C	0.902620569406521	2.67620054145477	5.61582535579296	2.81955538116433e-08	8.71233286797261e-07
PYCR1	-1.15566162995558	2.6343268682344	-5.61495027954405	2.83324435041807e-08	8.74498966572871e-07
GUCA1A	0.581538120628252	0.15070035532417	5.61389213204187	2.84988346738677e-08	8.78667041330932e-07
C14orf93	-0.602248354926246	1.31308689805776	-5.61145719327664	2.88853399513317e-08	8.88863311190116e-07
CAMK2N1	1.67021098659318	4.05193654513361	5.61140942223314	2.88929735422178e-08	8.88863311190116e-07
MEX3A	-1.69454585023129	2.02139784566012	-5.6086885964704	2.93310013048602e-08	9.01349388782907e-07
SHMT2	-1.15954161982622	3.03831267119265	-5.60610611600624	2.97527254029773e-08	9.13307647474086e-07
PPP2R5B	0.688554270972015	2.89307639650727	5.60448729235135	3.00200822905027e-08	9.20506374478807e-07
NCS1	1.7399662361838	3.24490773530894	5.6029901580239	3.02694196446408e-08	9.27137437115523e-07
CALM1	1.12066804539442	4.78562119491004	5.60236097177661	3.03748061017368e-08	9.28683792158121e-07
RYBP	0.616765099121158	1.73079630894303	5.60220062931111	3.04017198803285e-08	9.28683792158121e-07
RHOT1P1	0.27818358059638	0.0865540102230545	5.6020958788088	3.04193149647169e-08	9.28683792158121e-07
SPRYD7	0.686720355475102	1.83098388887395	5.59991350003108	3.07881520272671e-08	9.38921380539921e-07
AC022400.1	0.86291671402726	0.723886457585626	5.59912399804865	3.09226513230785e-08	9.41998071718041e-07
HPRT1	1.46571460808237	2.36465055698077	5.59715644641679	3.12603332627824e-08	9.51250922934571e-07
NUPR2	0.743541102057333	0.205192990555343	5.59685426848666	3.13125112463571e-08	9.51805249664213e-07
EDIL3-DT	0.456729676411998	0.217932773387351	5.59590770047815	3.14765066398413e-08	9.55753602479082e-07
KRCC1	-0.748692070278936	3.0397906688099	-5.59539872516934	3.15650328425158e-08	9.57404340307734e-07
AC015967.1	0.838023091176184	0.497476709267813	5.59495304545295	3.16427487571944e-08	9.57773594277255e-07
PPP4R1	-0.64334864644511	2.26404858609454	-5.59493696744602	3.16455558517355e-08	9.57773594277255e-07
AP003108.1	0.514213921736116	0.19831078670856	5.59224680471673	3.21186621490693e-08	9.71043824584484e-07
NPTX1	2.74878565261468	1.75168599521381	5.58983344113155	3.25489349624895e-08	9.82401606606496e-07
TTLL7	1.30502968711655	1.58190133545109	5.58974703546458	3.25644434645484e-08	9.82401606606496e-07
ADCYAP1	1.03004190239072	0.337218682808714	5.58837200084744	3.28122101189627e-08	9.88811828810806e-07
AC026310.3	0.271020248876313	0.0816881013651677	5.58271651187037	3.38506777687413e-08	1.01901084333699e-06
CREG2	2.50261273022298	1.07255698403212	5.58215762405245	3.39550191644547e-08	1.02105511491739e-06
APBA1	1.21426634699584	1.47795776839839	5.58156725271319	3.406557789947e-08	1.02328176442717e-06
MVB12A	-0.881333434928055	2.19879926835311	-5.58026919105818	3.43098975686717e-08	1.02951733325438e-06
CYP26B1	1.54613345185626	0.76908738534806	5.57962530053993	3.44317210453398e-08	1.03206782247775e-06
GRIN2A	1.6463311014585	0.711901523028339	5.57888014263998	3.45732290966268e-08	1.03520226352785e-06
HS3ST5	0.705556432137718	0.357330091954835	5.57281576419199	3.57460886946634e-08	1.06917810219492e-06
INPP5F	1.43926795683546	2.16495375884089	5.57207408811311	3.58921570376409e-08	1.07240255131868e-06
SCAMP2	-0.673611210006913	2.89928024971641	-5.56911036698714	3.64816553249889e-08	1.08885502890111e-06
PTPN5	2.16322723587536	1.14852548389018	5.56636132175076	3.70368589149678e-08	1.10425000845839e-06
AC117383.2	0.264218587736017	0.0949919729134853	5.56486224347719	3.73430672992046e-08	1.11106621963773e-06
HSD17B10	-0.935345866026017	4.11622060807518	-5.56473295311597	3.73695916759951e-08	1.11106621963773e-06
NIPSNAP3B	0.78612031598309	0.578497675413101	5.56466076667153	3.73844089459209e-08	1.11106621963773e-06
NDUFB2-AS1	0.358152933722287	0.462738998777834	5.56364473707581	3.75935698764769e-08	1.11609892940481e-06
IGSF10	0.224621809472347	0.092935896495841	5.56330128996104	3.76645291212502e-08	1.11702232079593e-06
STXBP1	1.92044308686	3.04904221904708	5.56288700843146	3.77502966091658e-08	1.11822480922528e-06
KCNA3	0.719947224239071	0.323521343230645	5.56265685974558	3.77980255961785e-08	1.11822480922528e-06
SEMA4F	0.902818045845999	1.16223048992644	5.56252800216201	3.7824774107813e-08	1.11822480922528e-06
BTBD9	0.843896506829436	1.52020078998877	5.5619467853019	3.79456530493117e-08	1.1206163038567e-06
SYNJ1	1.15450226157886	1.94347370922019	5.56154927150574	3.80285423306867e-08	1.12188202879981e-06
AL365361.1	1.10386443485905	0.595762573734281	5.56083208921222	3.81785339926478e-08	1.12512260113349e-06
CNKSR2	1.37112876840646	1.44845871533756	5.56047442279209	3.82535511280632e-08	1.12614918478477e-06
ZNF702P	0.518722067913089	0.274044142995505	5.55853540585602	3.86627415735422e-08	1.13700104442822e-06
ENSA	0.631521557840161	3.25570770858883	5.55579434285018	3.92484522749832e-08	1.15301585268205e-06
IPCEF1	1.38410902783823	0.765774318322649	5.55413271189211	3.96076980623166e-08	1.16235114753349e-06
NXT2	-0.97994242554562	1.97827338454066	-5.55355036760091	3.97343558848943e-08	1.16484838706072e-06
HCRTR2	0.189934628676865	0.0417949552831135	5.55325443444929	3.97988710377469e-08	1.16552054305527e-06
CDK17	0.683288605052153	2.23399612410508	5.55253555486961	3.9956015243948e-08	1.168901130717e-06
SLC4A10	1.88757951110642	1.06087556842431	5.55203240886458	4.00663594645904e-08	1.17090697638645e-06
ANK3	1.41212197118288	0.906421626058625	5.55001617585967	4.05115150151548e-08	1.18268304147367e-06
SHANK1	1.87886974675494	1.1592354955531	5.54894199329744	4.07506377693236e-08	1.18842598764106e-06
GUCY1B1	1.55344738574472	1.96136107909962	5.54677418692756	4.12373951080235e-08	1.20009937551637e-06
RALYL	1.51737459736793	0.887945841731419	5.54670624998679	4.12527405503735e-08	1.20009937551637e-06
AP2M1	0.558743961183394	4.52074452335718	5.54658838752054	4.12793762220005e-08	1.20009937551637e-06
KARS1	-0.575617461978202	3.35096466328154	-5.54603826802521	4.1403918600678e-08	1.20247276964e-06
KCNJ3	1.70610643564659	0.866763955034005	5.54404927210812	4.18572641633235e-08	1.21438062675083e-06
AL589843.2	0.274696602406763	0.114485369205515	5.54314107151161	4.20658679582999e-08	1.21917064674179e-06
TRIM4	-0.891611127823031	2.29417165601392	-5.54169401192007	4.24003304301294e-08	1.22759469073844e-06
RAB15	1.52666279309783	1.95684307259989	5.53967778767106	4.28706568061455e-08	1.23993088508672e-06
MAPKAPK2	-0.781019659223271	3.11031059102879	-5.53939551486893	4.29369060104331e-08	1.24056672974062e-06
MACROD2	0.746471810599382	0.468500066003619	5.53919131954671	4.29848924863539e-08	1.24067414708811e-06
RAB26	1.31192509764494	1.2219015327678	5.53781182482968	4.3310445472701e-08	1.24878451112955e-06
RFPL2	0.564756860202837	0.175564067794773	5.53751236309693	4.33814325686895e-08	1.24954576482024e-06
USP39	-0.595261173507297	2.70416499211764	-5.53579862726436	4.37898516451393e-08	1.26001476612595e-06
AC015712.2	0.641031520549653	0.234258301362515	5.53551292777776	4.38583021386511e-08	1.26020072002027e-06
NLK	0.88951259466302	2.19586962901525	5.53539642397906	4.38862450131942e-08	1.26020072002027e-06
CYP4F26P	0.404984748788526	0.103262624369949	5.53380664816014	4.42692778355119e-08	1.2698984448496e-06
NXPH2	0.984255546413756	0.358113077451787	5.533480359808	4.43482929107261e-08	1.27086427107976e-06
SYT12	1.06890608286781	0.826409373031452	5.52982682383445	4.52424554490056e-08	1.29516348969748e-06
CAMKV	2.46227600979154	1.74071601058071	5.5288131905839	4.54936189226016e-08	1.30102465706616e-06
UHRF1	-1.54970111938758	1.85177580563203	-5.52732218425517	4.58655318718081e-08	1.31032354356707e-06
DUSP8	1.40709305828242	1.84460262754826	5.52473549142714	4.65177689778637e-08	1.32760386290591e-06
MEF2C	1.39224353197483	1.95929463381348	5.52230457743949	4.71389338215835e-08	1.34396313253682e-06
SH3BGRL	-0.617516588571164	4.28530290689766	-5.52102032480602	4.74703407223654e-08	1.35203635069615e-06
PITPNM3	1.60051046614634	0.948370888859823	5.52020243201442	4.76825800317118e-08	1.3567025258566e-06
LSM8	-0.631972865721739	1.40689353400497	-5.5189068787829	4.80206578074723e-08	1.36493606056006e-06
HENMT1	1.07719059898951	0.901913359614212	5.51725364851215	4.84554552209947e-08	1.375899278646e-06
AC016831.1	0.593178403272471	0.2538110177502	5.5145570819348	4.91728672409125e-08	1.39485706203827e-06
AC004816.1	1.10234561328782	0.685527911217102	5.51345376612015	4.94693655587389e-08	1.40184877568172e-06
NDFIP2	0.974961965144622	2.43378494598397	5.51320265211317	4.95370906048327e-08	1.40235000130408e-06
AL355472.3	0.635604608045334	0.225910473219272	5.51002813017901	5.04010586253072e-08	1.4253683844933e-06
SLC38A8	0.398452849215281	0.126956291227966	5.50965478139641	5.05036248844648e-08	1.42642046401686e-06
PPFIA2	1.4130661740132	0.988375993898138	5.50952235817062	5.05400528355362e-08	1.42642046401686e-06
ST6GALNAC5	1.46936973904437	0.598175102339402	5.50528740383913	5.1718588914784e-08	1.45821445968384e-06
CALY	2.41063764968439	1.20832902483298	5.50126094513524	5.28638318819675e-08	1.4890067862553e-06
MROH1	0.707465014184002	1.40052027304733	5.49760079913496	5.39262291991378e-08	1.51740612403116e-06
HMG20B	-1.01427524202607	2.65571122701895	-5.49639665548101	5.42802565560588e-08	1.52583597817463e-06
HSPB3	1.25391726487247	0.460859024889446	5.49533096239978	5.45954604628023e-08	1.53261706586357e-06
MATK	1.50653287410628	0.905633916279548	5.4952116553077	5.46308588024588e-08	1.53261706586357e-06
SMIM10L2A	1.38868486229233	1.5439865462209	5.49351491444817	5.51366998319405e-08	1.54526114948996e-06
CKMT1B	1.16670538447334	0.651322361296408	5.48916931931121	5.64530625045248e-08	1.58057295679502e-06
ARNILA	0.339891469018404	0.282470791488241	5.48833649268441	5.67088031923446e-08	1.5861486210266e-06
DIXDC1	0.910551702433338	1.71417052896588	5.48779381548046	5.68760511155095e-08	1.58876935704372e-06
RPS13	-1.07315460889187	4.83751079834909	-5.48766481142676	5.69158793431776e-08	1.58876935704372e-06
KCNQ3	1.36095668863858	1.09785799905933	5.48700498596798	5.71200152945959e-08	1.59288114293169e-06
DERL2	-0.504835000556402	1.93991614242811	-5.48117363289422	5.89552905583489e-08	1.64242641470008e-06
R3HDM1	0.846864232164275	1.91190392914281	5.48046371527086	5.91825918510415e-08	1.64712146893475e-06
ENC1	2.60385885098727	2.9365582458039	5.47758306154072	6.01136825545839e-08	1.67137506674084e-06
CORO1B	-0.624759342021816	2.69570908551218	-5.47716179953205	6.02510303006089e-08	1.67353357304744e-06
RPL23	-0.985018288193417	4.24551731904017	-5.47371884921728	6.13850457431892e-08	1.70334385346398e-06
LINC01608	0.685432562575569	0.217007340290855	5.47298356653826	6.16298998631442e-08	1.70844666030117e-06
TP53INP1	-0.968600026752388	1.92170661547661	-5.46890646169495	6.30049072742696e-08	1.74483748149079e-06
MPZL1	-0.963753485316876	2.81611193544648	-5.46754477624921	6.3470737156937e-08	1.75600284260643e-06
HSPA12A	1.64732971908104	1.80609942010997	5.4646201427697	6.44825799380794e-08	1.78223746089212e-06
CXorf38	-0.48125190670846	1.56959868883417	-5.46336463407914	6.49217401435939e-08	1.79091813753278e-06
ACAP2-IT1	0.720421776877799	0.456793222645246	5.46335689301173	6.49244568519696e-08	1.79091813753278e-06
AC092718.5	0.484504914972629	0.47030300478884	5.46316455203882	6.49919938901212e-08	1.79101830950299e-06
PDP1	1.23628101329472	1.90126259155446	5.46183835143809	6.54595251398967e-08	1.80213030606163e-06
RND2	-1.70241166339211	4.00418051927583	-5.46042990768672	6.59596248857193e-08	1.81411623851538e-06
SLC22A15	1.07599234038551	0.692044880352015	5.45992699896801	6.61390910766475e-08	1.81726879070012e-06
SRI	-0.957658367254132	4.45153006141914	-5.45897400901093	6.64804728059037e-08	1.82485967762807e-06
C1orf226	-1.30679201876894	1.88252485910823	-5.45856778462897	6.66265106568773e-08	1.82634299642446e-06
PPFIA4	1.31931498418839	1.14233228447628	5.45846130161723	6.6664842836731e-08	1.82634299642446e-06
CLPSL1	0.25441818863461	0.0417224103367991	5.45726768874464	6.7095992119034e-08	1.83635964367973e-06
LINC02600	0.617516441581315	0.299558774602782	5.45675131787397	6.72833500617146e-08	1.83969089641914e-06
PLGRKT	-0.843738570413903	2.38026440706539	-5.45385403407635	6.83440457716737e-08	1.86687156607888e-06
LINC01197	0.318756326495146	0.137757966006402	5.45043931795982	6.96150220609585e-08	1.89973769063332e-06
THRB	1.26189277170201	1.27343650956601	5.44819576266437	7.0462543927457e-08	1.9209953853219e-06
SSR2	-0.961191375877992	3.13016135897838	-5.44693899490658	7.09416663205532e-08	1.93217797891139e-06
GNG13	1.11283893763145	0.418396313032929	5.44046298346036	7.34611084749487e-08	1.99885536516399e-06
RNA5SP460	0.310930579385754	0.0647883715215851	5.4382249396021	7.435182958968e-08	2.02081848039903e-06
EPHX4	1.06547858057132	0.693878892841321	5.43807345073126	7.44124981007565e-08	2.02081848039903e-06
AUH	0.58607963889321	1.7073150086549	5.43675484934051	7.49426069639366e-08	2.03324443637104e-06
ATP1B1	1.85537693800822	3.8273640903123	5.43569915578599	7.53696609462706e-08	2.04285311187638e-06
STPG1	0.869337768177466	0.503002284033041	5.4350365773181	7.56388956051673e-08	2.04816974708253e-06
TXNRD3	-0.572914845727667	1.09115550920376	-5.43431046846402	7.59350174369211e-08	2.05420347363624e-06
RANGAP1	0.85895670227322	3.15137242610934	5.42980618224492	7.77972528825014e-08	2.10238347281012e-06
DMTN	2.17997957917942	2.27243062302272	5.42964177966229	7.7866054548523e-08	2.10238347281012e-06
AL390719.1	0.674713533456611	0.350273622572539	5.42897651299143	7.81450688031032e-08	2.10675489959463e-06
LIPH	0.306177842757116	0.145644864906337	5.4288241882842	7.82090904932639e-08	2.10675489959463e-06
DLGAP3	1.78526685415315	1.34806764547991	5.42871866007776	7.82534735773215e-08	2.10675489959463e-06
SLC25A44	0.553128809335476	2.30936699763821	5.4280407591964	7.85391687508103e-08	2.11241722016335e-06
AC009704.1	0.204866635201505	0.0426732610651243	5.42753241413835	7.87540700484896e-08	2.11616641148511e-06
ITPKA	1.66406126822804	1.46644021426644	5.4258434596733	7.94721758471215e-08	2.13341685851669e-06
TMX1	-0.894876395473971	2.58212929294559	-5.42501625775466	7.98261979765577e-08	2.1408698798957e-06
CYP1A1	0.249792953910135	0.100281434438194	5.42390238141273	8.0305328542415e-08	2.15166074352746e-06
SEPTIN5	1.6487021315575	2.80029965933348	5.42335711230539	8.05408907396518e-08	2.15591117848088e-06
TYRO3	1.08182021560489	2.31806630397237	5.42178649063922	8.12231701337365e-08	2.17209977687796e-06
GABRA1	2.4906268604295	1.04078783348111	5.41970923762821	8.21341502450903e-08	2.19436767852135e-06
RPL29	-1.12109964546159	5.1471100254531	-5.41732816471134	8.3190569140564e-08	2.22047513403185e-06
AC016292.1	0.329193914083932	0.112589798720327	5.4152118905375	8.4140562049761e-08	2.24322455606243e-06
AP000843.1	1.08220257599438	0.430866899633183	5.41507369491215	8.42029627123985e-08	2.24322455606243e-06
ADARB1	0.917470289372001	1.08263067614762	5.41152405037457	8.58212426224149e-08	2.28416538056581e-06
IQSEC1	1.32211211468582	2.53232600097523	5.4107738396888	8.61671057476829e-08	2.291194787177e-06
CNTNAP1	1.26023730073325	2.48768904918449	5.40885635453283	8.705726467295e-08	2.31267004713185e-06
BICDL1	1.08827085517266	0.597333054411564	5.40722199741418	8.7823024569148e-08	2.33080311228688e-06
MIR548A3	0.421850242909387	0.120346958702608	5.40688573484946	8.79813853340814e-08	2.33141823808347e-06
RBMS2	-0.56087842766349	1.47437019973026	-5.40681957085676	8.8012577459941e-08	2.33141823808347e-06
DBI	-1.27834667179164	5.02141164992019	-5.40643297828696	8.81950459528076e-08	2.33404566371424e-06
PRKACB	0.974991983277985	3.26698373340828	5.40493550326936	8.89053125106045e-08	2.35062291360585e-06
LRRC37BP1	-0.505160933276693	1.33316837246729	-5.40357988300929	8.95530798862173e-08	2.36551801780502e-06
AC104260.1	0.21387419529428	0.0646558826711926	5.40138613603943	9.06110489563861e-08	2.39121022415412e-06
LMTK2	1.04299543709482	1.73202597228692	5.40088991794591	9.0852034282521e-08	2.39531431119655e-06
DUSP3	0.807444398878974	2.70304810404279	5.39594199166012	9.328922990142e-08	2.45725935828684e-06
TUBB2A	1.48384901957992	3.96819906902371	5.3956427051545	9.34386661039568e-08	2.45877761354045e-06
AC132219.2	0.269677118033339	0.218084634229402	5.39547533998783	9.35223341195363e-08	2.45877761354045e-06
APOM	-0.752960397322604	1.39610440885817	-5.3941100252568	9.42075929262298e-08	2.47447235178118e-06
PTK2B	1.35051500348819	2.02356105352006	5.39292510450323	9.48062571745448e-08	2.48786532169831e-06
MBNL2	0.94734414971137	2.55464918137504	5.39272579126749	9.49073192807967e-08	2.48818758668251e-06
AGTPBP1	0.909586758845472	1.84940295894483	5.39018686947217	9.62038643415538e-08	2.51982196451999e-06
AL359636.2	0.316915039699312	0.0944715271966595	5.38700031827703	9.78554652298887e-08	2.5606883926544e-06
CBFA2T3	0.766084843236212	0.595851385117344	5.38640016356462	9.81695906888878e-08	2.5654954222888e-06
RAB3A	2.36592220473833	2.8076728057422	5.38629975023765	9.82222432068752e-08	2.5654954222888e-06
CAPN2	-0.741760239243609	3.15248119375737	-5.38392226659678	9.94769286784371e-08	2.59584767517866e-06
DYNC1I1	1.87281181287729	1.64296748584124	5.38244363331514	1.00265084321901e-07	2.61398070065637e-06
GALNT17	2.32290630735415	1.44435841333169	5.38209152907851	1.00453657435461e-07	2.61646301420653e-06
KHDRBS2-OT1	0.571017341318476	0.208718148790848	5.37988166662408	1.01645051472818e-07	2.64503640907819e-06
SYP	2.0877431521405	3.10598379854932	5.37893625062887	1.02158925473851e-07	2.65594252813558e-06
NISCH	0.7603985737316	2.93179677468526	5.37797049657276	1.0268645558801e-07	2.66718313652417e-06
ATP13A2	0.860706009550141	2.91957187888911	5.37582768427681	1.03866390233631e-07	2.69442898176585e-06
FBXL2	0.921384078468653	0.943278658769664	5.37566039585333	1.03959058613671e-07	2.69442898176585e-06
SOX4	-2.11152354930676	3.41470922628652	-5.37554353476231	1.04023840657627e-07	2.69442898176585e-06
NDUFAF4	0.699178376603062	2.0816197038899	5.37436310765307	1.04680410581289e-07	2.70893184390693e-06
SLITRK4	1.10670833456385	0.487370061043318	5.37170321246774	1.061746477562e-07	2.74506520112108e-06
YWHAZ	0.746020054000388	3.98406655111595	5.3712568473166	1.06427418990292e-07	2.74906437292342e-06
TP53	-1.33327641407141	2.75669620727432	-5.36896437506431	1.07734842603574e-07	2.78027320332207e-06
CTDSP1	-0.745462368815575	3.04728553775863	-5.3679024359062	1.08345745295991e-07	2.7934662904006e-06
LONRF2	1.39127507115337	1.77926765396901	5.36725747949312	1.08718408374351e-07	2.8004982657165e-06
RNF220	0.65907225357213	2.2428700952526	5.36578064284213	1.09576429630506e-07	2.82000827991236e-06
PLEKHG5	1.04828126729191	1.18630432945507	5.36505815069787	1.09998576108617e-07	2.82827531561476e-06
HBQ1	1.0186834636612	0.547884997320295	5.36368387623422	1.10805911494765e-07	2.84642206741731e-06
HECW2	0.796313243163482	0.852757109990974	5.36328197969491	1.11043094838408e-07	2.84990272522089e-06
SV2A	1.17950025593786	3.51582329429391	5.36295922537623	1.11233928000147e-07	2.85218853260029e-06
TSPYL5	1.42816185549614	1.18738094707909	5.35914281256382	1.1351469205619e-07	2.90800983507018e-06
DUSP2	1.25964294867244	0.800646753229684	5.35846343171595	1.13925430981732e-07	2.91586678419544e-06
KCTD11	-0.663712556341392	2.0739640055702	-5.35789229062356	1.1427184528776e-07	2.92142367492234e-06
LYPD6B	0.315149998749671	0.0920069447838218	5.35776198424979	1.14351023028252e-07	2.92142367492234e-06
NUP160	-0.813074060747184	1.86223681061509	-5.35702558494373	1.14799480388604e-07	2.93020968795174e-06
AC084809.2	0.291732448403628	0.0748318928457733	5.35628452861757	1.15252495350181e-07	2.93877528811657e-06
TAFA4	0.591292328594745	0.260265968317172	5.35601865036094	1.15415451496798e-07	2.93877528811657e-06
WSCD2	1.50378950225889	0.658063251526863	5.35596291588001	1.15449639342623e-07	2.93877528811657e-06
HNRNPA1	-0.849875673072008	4.69997989356968	-5.35537611127353	1.15810185123246e-07	2.94527790223601e-06
AL589765.7	0.381476116133208	0.163566887168198	5.35474582990974	1.16198660183018e-07	2.95247837741548e-06
DNAJC5	0.773105684756883	3.53709198536481	5.35432444625555	1.16459085265226e-07	2.95641514822756e-06
CYGB	1.44742790696646	0.89233174570532	5.35012956818741	1.19082673850438e-07	3.02028146364922e-06
AC108449.1	0.212781653011014	0.0748514448272607	5.34936283378809	1.19568365475439e-07	3.02583643332246e-06
MYRIP	1.28558765018185	1.26446033681529	5.34929422539889	1.19611919301605e-07	3.02583643332246e-06
RAB31	-1.25080000433301	4.35633466591004	-5.34927269652324	1.19625589385616e-07	3.02583643332246e-06
RAP1GAP	1.62670060167471	2.3734412582153	5.34756365324458	1.20715619118541e-07	3.0506545909975e-06
PRNP	1.00691908837046	4.6558225391945	5.34714183010684	1.20986136691739e-07	3.0547364566871e-06
STK32C	1.21511260989616	2.13606598767919	5.34551157568741	1.22037164573052e-07	3.07850006689861e-06
RGL2	-0.753629519368733	2.87683086857127	-5.34494704735084	1.22403176397911e-07	3.08495631450347e-06
BAIAP2	0.899239817519773	1.94847922109015	5.34461589945299	1.22618371124792e-07	3.08760329662482e-06
PPP1R3F	0.985186672418991	1.90826122689177	5.34234315241945	1.2410523366404e-07	3.12223813165923e-06
PLK2	1.51761699520289	1.61893860254402	5.34092740155867	1.25040257982523e-07	3.14294015266205e-06
RCAN2	2.03686457202185	2.14888240803581	5.33785219695565	1.27094849218894e-07	3.19172064893256e-06
RNU6-226P	0.244735246951052	0.0448232085357506	5.33750296210828	1.27330237611668e-07	3.19301750572198e-06
AAMDC	-0.746930061400304	2.09279247312192	-5.33743758222622	1.27374351366487e-07	3.19301750572198e-06
KLC1	0.721607852515973	1.43749803777868	5.33704537253864	1.27639298160759e-07	3.19679979468583e-06
CENPQ	-0.768285595593145	2.00644490704256	-5.33573643810031	1.285273866277e-07	3.21616833716778e-06
LPCAT4	1.02280225562433	1.82285767574281	5.33463414975677	1.29279913562075e-07	3.23211316457692e-06
AIMP1	-0.532229062261186	2.7028118703716	-5.33143928369532	1.31485245426841e-07	3.28431861705227e-06
QARS1	-0.618659855647953	3.22147466494153	-5.33098164589355	1.3180411190815e-07	3.28935177233999e-06
ELP4	-0.651332862772617	2.37206586100507	-5.32941060840366	1.32904471750132e-07	3.3138618552217e-06
NAV3	1.07835636896515	1.00621914934158	5.32868382987595	1.3341651767844e-07	3.32367228840529e-06
SGPL1	-0.689545332128517	2.46362570846264	-5.32514589202472	1.35936582203319e-07	3.38344462951173e-06
PLPPR4	1.6346708138916	1.91189229114126	5.32229141585707	1.38003394700942e-07	3.43183952075297e-06
MAPK8IP3	1.21660155841469	2.80872494587623	5.31964319086553	1.39948086370098e-07	3.47711442252514e-06
SLC16A8	0.660862067270186	0.402566812614924	5.31895214694971	1.40459900213653e-07	3.48673973727886e-06
LINC00460	0.685261637250493	0.175678057441777	5.31847251467735	1.40816200593441e-07	3.49249100693078e-06
GNAI2	-0.680880452760722	4.15559655518703	-5.31751682581099	1.41528758912093e-07	3.50524893142166e-06
BLOC1S5	-0.603401448858661	1.48687015675338	-5.3174472923832	1.41580738969861e-07	3.50524893142166e-06
AC010857.1	0.699024690359222	0.218510672018525	5.31559143652785	1.42974951373287e-07	3.53664253061583e-06
OTUD7A	0.937239586180325	0.848626182105243	5.31522871042448	1.432489998749e-07	3.54029671119397e-06
RPS2	-1.29347280953608	5.302833905812	-5.31462874376529	1.43703407388907e-07	3.54663073697813e-06
LMAN2L	-0.709268008713496	2.53855030509495	-5.31455627915584	1.43758385684977e-07	3.54663073697813e-06
VAMP2	1.25459448583972	4.29772668186055	5.31422751852518	1.44008069807493e-07	3.54966593177203e-06
KCTD3	-0.723558853572418	3.14536263623199	-5.31361601481142	1.44473607553169e-07	3.55801170938939e-06
BTF3	-0.721301728637559	4.69810607213092	-5.3133290629865	1.44692566496901e-07	3.56027556509407e-06
JAKMIP1	1.78222624316743	1.30002392585826	5.311591450316	1.46025341005844e-07	3.58991772546473e-06
PGGT1B	-0.476806315156534	1.42323874420544	-5.31124355517873	1.46293607648089e-07	3.59088969712484e-06
PRKCB	2.04971337065245	1.72756525032829	5.31120789639027	1.46321131596252e-07	3.59088969712484e-06
CHN1	2.00030218206128	3.00422767565807	5.30971063053174	1.47481366877993e-07	3.61619666502418e-06
LRTM2	1.62092067412425	0.714748281309109	5.30943315230284	1.47697362649629e-07	3.61832717274346e-06
KCNMA1	1.12232200643634	1.25012023688954	5.30812010140706	1.4872363840165e-07	3.6402870653665e-06
TRBJ2-3	0.844159857716077	0.232296452189203	5.30634899675915	1.50118881750748e-07	3.67123191967406e-06
MAGEE1	1.52382681310624	1.71718459739677	5.30567650253482	1.50651976199513e-07	3.68105691801878e-06
EEF2KMT	-0.550267516052096	1.4506431306121	-5.30361166359785	1.52300289688449e-07	3.71809052161018e-06
RRN3P3	0.373212771697867	0.421503346230265	5.30100653165987	1.54404857084125e-07	3.76326877172016e-06
CHRNA2	0.681993125026241	0.189542146636129	5.30098860662347	1.54419435077363e-07	3.76326877172016e-06
PGM2L1	1.53454481989492	1.77209468193378	5.30057575002833	1.54755570640205e-07	3.76818385991518e-06
KCTD4	1.54038908514873	1.12942147575502	5.29923424845569	1.55852683833313e-07	3.79160357388232e-06
TMEM268	0.80813518072268	1.7893136060888	5.29817665558509	1.56722919301373e-07	3.80689651062992e-06
ATF7IP2	0.433694273882008	0.295667485069845	5.29814024394578	1.56752964149965e-07	3.80689651062992e-06
MIR4269	0.784593407864297	0.21757835097771	5.29780660562793	1.5702852385239e-07	3.81028693462086e-06
NPY5R	0.533222791897862	0.140002305864228	5.29598679552702	1.58539830764188e-07	3.8436308797553e-06
AP000941.1	0.590806138898548	0.361991129517568	5.29525449442782	1.59151957565715e-07	3.85513635500148e-06
CACNB3	1.17388249899545	1.32632978882874	5.29456611816103	1.59729455782585e-07	3.86578387544276e-06
PSKH1	-0.686023266196598	2.57427006163627	-5.29373149891924	1.60432365276033e-07	3.87944561624339e-06
MAPK7	-0.695677094873185	1.93882288040899	-5.29230245730126	1.61642858212863e-07	3.9053471933394e-06
MACIR	0.92221793829695	1.94822462348817	5.29028232880577	1.63369150796099e-07	3.9436553145663e-06
PXDC1	-1.09460910258655	3.04117850815109	-5.28947697367888	1.64062332849089e-07	3.95698015527415e-06
YBX1	-1.29675798791733	5.19493608297521	-5.28540967956477	1.67606888538643e-07	4.0364150405582e-06
AC106795.2	0.54764695978473	0.271085701990565	5.28536768481333	1.6764387023513e-07	4.0364150405582e-06
LINC00486	0.312836736042754	0.0901796065725886	5.28287726847141	1.69851191313859e-07	4.08605106245684e-06
TMEM130	2.75469548362218	1.80908801170441	5.28215216725134	1.70499143051098e-07	4.09812091179251e-06
EPHB6	2.10695683423837	1.43704783763001	5.28089755009712	1.71625932427088e-07	4.11998733355558e-06
CHRM1	2.19746486036372	1.26838840879122	5.28075379672107	1.71755499141601e-07	4.11998733355558e-06
MKRN2OS	0.352487641709047	0.285587780320654	5.2806491299007	1.71849896272264e-07	4.11998733355558e-06
PRKCE	1.33279835371649	1.47207544216156	5.28025111960578	1.72209313847265e-07	4.1250754101568e-06
C2orf69	0.538086745279968	1.81006656908463	5.27805690324558	1.7420388309549e-07	4.16928951975594e-06
ADGRB2	1.06379740714091	3.04314257866209	5.27652672137717	1.75608064677866e-07	4.1990604656624e-06
GABRB2	1.9290562719217	0.754736653183619	5.27637548018287	1.75747446165061e-07	4.1990604656624e-06
LRRC8B	1.04313455749547	1.86377281247771	5.27553255414271	1.76526238971703e-07	4.21407527548633e-06
SLC6A20	0.462980277183434	0.109833404486113	5.27414747780089	1.77813199346032e-07	4.24118529776332e-06
TYRP1	0.447993970358234	0.0909612080180551	5.27391277370487	1.7803217625213e-07	4.24279742486582e-06
CCDC50	-0.74315983360532	2.50105447329215	-5.27216777298357	1.79668459072105e-07	4.27815482918847e-06
AC005865.1	0.352215824867194	0.10048702155581	5.27158097114366	1.80221968062984e-07	4.28769174612325e-06
LRP5	-1.0024642721138	2.15350014061437	-5.27118442419026	1.80596951506192e-07	4.292968755651e-06
OPRL1	1.00048497581568	1.37523962896206	5.27016578187511	1.81563669853035e-07	4.3122910265264e-06
AC104836.1	0.881945966362708	0.753083390601045	5.2693638872909	1.82328213660715e-07	4.32678282477155e-06
ITFG1	0.683693920723528	2.32362624452159	5.26763995235698	1.83982425204256e-07	4.36139182474099e-06
SNHG29	-1.1253215675226	4.06835039745922	-5.26752021675682	1.8409785658562e-07	4.36139182474099e-06
SEC61A1	-0.883838442839223	4.17297235655101	-5.26549926354229	1.86056779495412e-07	4.40407711329257e-06
MTCH1	0.597331550615189	4.59700731165317	5.26452569733465	1.87007655417728e-07	4.42284940990484e-06
VCAN	-1.56958509056022	3.16781626037943	-5.2627103575366	1.88793274214611e-07	4.46131560129737e-06
AC103563.2	0.521827836292053	0.158466170263899	5.26024581746052	1.91243916348975e-07	4.51541870227159e-06
STRCP1	0.250728530744937	0.103846066193546	5.2599141380105	1.91576068789752e-07	4.51945362281279e-06
CERNA1	0.474559856204871	0.333742205041818	5.25811406599753	1.93388476444034e-07	4.55837295275063e-06
CNNM1	1.284614380723	0.607621776787834	5.25579967502868	1.95743145522441e-07	4.60999781211087e-06
SF3B4	-0.621705728982649	3.47076872189181	-5.25227796309317	1.99379510387505e-07	4.69169618649892e-06
PGP	0.787790050684215	2.06478748389909	5.25211700926842	1.99547258294546e-07	4.69170424577428e-06
SCN2B	1.83927712839356	1.4517632238758	5.25057735438681	2.0115882759944e-07	4.72563059706781e-06
CAMK2B	2.00906613660228	1.93734671230271	5.25004101411956	2.0172317423935e-07	4.73409481974205e-06
AL158211.1	0.442322519741693	0.27711651447123	5.2497691566053	2.02009812809476e-07	4.73409481974205e-06
LAPTM4A	-0.850103972020101	4.67687790452573	-5.24975392591476	2.02025883265949e-07	4.73409481974205e-06
G3BP2	0.760245580885231	2.98894170693014	5.24644705964996	2.05544555859423e-07	4.81252441312964e-06
SYNJ2	1.47352473639075	1.27019875525655	5.24621559811835	2.05793052904282e-07	4.81432061827663e-06
ADRA2C	0.841404300648426	0.520882719042732	5.24418691600564	2.079835324088e-07	4.86150665495331e-06
DDN	2.79062165979467	1.52995666738555	5.24292218249666	2.09360543433275e-07	4.88600711274732e-06
SLC45A1	0.787090039116097	1.72045580068722	5.24290402186278	2.09380380447068e-07	4.88600711274732e-06
SHLD2	-0.599354282929817	1.73489019282977	-5.24243559637659	2.09892675019933e-07	4.89388694684579e-06
SULT4A1	2.89030999709373	1.70432581835546	5.24157174987106	2.10840607959474e-07	4.91190264228778e-06
PNMA8A	1.12354256268606	3.28103786733668	5.24036863801914	2.12167741284633e-07	4.93871521365708e-06
RBM8A	-0.527625069928829	3.28038610777578	-5.2399831476881	2.12594678176401e-07	4.94454643200981e-06
NPM2	1.7062033434171	0.993650454083487	5.23850790410301	2.14236232248073e-07	4.97529005212341e-06
PPIAP21	0.451040591968976	0.281641924201299	5.23847626472508	2.1427157257236e-07	4.97529005212341e-06
LINC00621	0.379487669403951	0.179286798492596	5.23642900268293	2.16570349250714e-07	5.02450381465275e-06
SINHCAF	-1.20182858448616	1.44932061198828	-5.23580859283254	2.17271681848693e-07	5.03660558766872e-06
SERPINI1	2.28185326951934	2.45872963878363	5.2342514086912	2.19041677849913e-07	5.07343972183608e-06
RAB9A	-0.67739825110925	2.8881914149074	-5.23340136684441	2.20013773521967e-07	5.0917473300798e-06
RELL2	0.970909933649265	0.930649931521206	5.23170741182081	2.21963429132417e-07	5.13262959147286e-06
SCN8A	1.2940017621121	1.05250587947685	5.23124757860083	2.22495554163167e-07	5.1406928285053e-06
EPHA10	1.00200433210917	0.551797039448418	5.23087361569294	2.22929219555959e-07	5.14646977535034e-06
ZNF501	-0.649413073635663	1.27118483162211	-5.22987546029169	2.24090740290665e-07	5.16902640937133e-06
ABCC12	0.315264797933138	0.0662199211292929	5.22918104479004	2.24902263137682e-07	5.1834792982703e-06
MKS1	-0.610521831188391	1.71381445688127	-5.22666455168179	2.27867051725394e-07	5.24749547383393e-06
ANO4	1.04730911230699	0.700050735842353	5.22514402931189	2.29676748217941e-07	5.28482803411824e-06
CBX3	-0.85534769741568	3.6214889004667	-5.22333492043943	2.31848047464831e-07	5.33041294360077e-06
RGS4	2.63105312027239	1.51736668046409	5.22300902759392	2.32241292177381e-07	5.33507742177319e-06
CORO2A	0.601322740012982	0.301519979165676	5.22020529267617	2.35651255431253e-07	5.4089779563606e-06
EPHA8	0.433183051078339	0.084337876728241	5.21984341508234	2.36094895382513e-07	5.41472629950108e-06
NKRF	0.528153452510286	1.55439019582433	5.2194287733674	2.36604215061981e-07	5.42197034450293e-06
SLC27A4	0.70376144246398	2.66561475769293	5.21693229024048	2.39693295405252e-07	5.48827148449966e-06
AL132709.1	0.191569943573875	0.0186768482206193	5.21422690385494	2.43084948183114e-07	5.56138674104487e-06
AL162574.1	0.24632072520936	0.0624665830327234	5.21232019287781	2.45503191921617e-07	5.61213087829954e-06
CHIC1	0.715334529991784	1.27056678556283	5.21051987299936	2.47807868321157e-07	5.66019830282701e-06
UNC119B	-0.715013705223169	2.77472045248359	-5.2100290678314	2.48439796288162e-07	5.67001118141044e-06
AP000344.2	0.355939618324148	0.0976360190098866	5.20900131689137	2.49768117394301e-07	5.69187382702613e-06
INTS12	-0.591630524518225	1.99363377945222	-5.20897368492674	2.49803925185262e-07	5.69187382702613e-06
GNA13	-0.781312329601928	3.02939253082248	-5.20869773280155	2.50161799575798e-07	5.69539772129269e-06
UTS2R	0.252091091483682	0.05980520284304	5.20497954916008	2.55032470846927e-07	5.80157469801622e-06
MYT1L	1.77563901178596	0.807832252973461	5.20453380098514	2.55622509023822e-07	5.81028097153417e-06
GALNT1	-0.743779151047514	2.80441080130589	-5.20421920707902	2.56039733105475e-07	5.81504826581364e-06
LINC02882	0.315653609255655	0.0895308997609694	5.19953260241455	2.6233386062586e-07	5.95317309951446e-06
PTPRZ1	-1.65873131787363	5.02625161306978	-5.19876874936113	2.63373811645977e-07	5.97193725339008e-06
AC092903.1	0.504333807826955	0.13227838300232	5.19713054900976	2.65617620136907e-07	6.01549514877515e-06
MAVS	-0.633997473333226	2.50474385726016	-5.19705315797494	2.65724077434655e-07	6.01549514877515e-06
CBLN4	1.72593630667893	0.651991098706667	5.19562884235294	2.67690722904564e-07	6.05512526240783e-06
PLCH2	1.21209866662308	0.824079682848106	5.19519195955845	2.68296773720345e-07	6.0639398228116e-06
GTF3C2	-0.548732770573321	2.33123558005388	-5.1937640594642	2.70286857496447e-07	6.10399634826384e-06
CHN2	0.86532710567703	0.836951783354441	5.19105870183731	2.74096601095453e-07	6.18504938993653e-06
COG1	0.563173279861727	2.23734751362092	5.1892766968651	2.76634396570736e-07	6.23729332123205e-06
CPEB1	0.827528284171272	0.961474858856296	5.18838027277499	2.77919597778459e-07	6.26019539178278e-06
KCNA1	1.21317280259982	0.505783937694368	5.18825693136776	2.78096883706899e-07	6.26019539178278e-06
GNB5	0.821122569368845	1.24788178659369	5.18805917587839	2.78381357862543e-07	6.26156977163373e-06
ENTPD3	1.20996824201828	0.531384656885994	5.18643673391921	2.80725922127466e-07	6.30924193548064e-06
THPO	0.521412655106523	0.483426481638444	5.18305800098732	2.85669969068303e-07	6.41521358422136e-06
RHOV	0.640805519736024	0.257860203624242	5.18183683978826	2.87477523228767e-07	6.45063656205719e-06
AC021613.1	1.01691608747156	0.297668719685304	5.18107927737312	2.88604419487791e-07	6.47074196845187e-06
C2CD4C	1.36830687394782	1.29046726944336	5.17940950976059	2.91103363251248e-07	6.52155304434811e-06
LINC01574	0.542817873298918	0.192258909380661	5.17799431050872	2.93237707469666e-07	6.56412139740004e-06
YES1	-0.910724000114932	2.57723245789268	-5.17581515543233	2.96553859389166e-07	6.63305543754251e-06
AGPAT5	-0.745025359088708	3.15410247557933	-5.17472017770445	2.98233822917762e-07	6.66531189879841e-06
CAMK1G	2.12468677771363	0.975444550380339	5.17245749564551	3.01734556946684e-07	6.73391626673103e-06
RPL7	-1.00079220213188	4.98035249659831	-5.17242571039081	3.01784015949981e-07	6.73391626673103e-06
UBE2E1	-0.7036783830322	3.68712792838845	-5.17122161801995	3.03663415396896e-07	6.77046211608068e-06
CDHR2	0.477728324831827	0.325403775086429	5.17070287778079	3.04476573604291e-07	6.78319590765808e-06
FBXO27	1.1191847502378	1.12632624130642	5.17039661650014	3.04957646343287e-07	6.78851707419934e-06
CBX6	1.09388709030901	2.81514912445608	5.16951519188587	3.06346288911685e-07	6.81401674050706e-06
CALB2	2.0693212041457	1.19640148521791	5.16744488979098	3.09632056836217e-07	6.88163998801889e-06
SOHLH1	1.26046623098773	0.438692243438261	5.16535243265783	3.12987625040243e-07	6.95070616432476e-06
RAPGEFL1	1.25156537354843	1.57936017910391	5.16466018914404	3.14105466672249e-07	6.97000776639467e-06
P2RX5	0.5429817309686	0.271278151960991	5.16412680375386	3.14969416536321e-07	6.98364942076497e-06
RPS20	-0.90828946733556	5.06459207845317	-5.16151206044562	3.19238011144614e-07	7.07269920975412e-06
APPL2	-0.715905924720671	2.92227879906369	-5.16105598094118	3.19988275949266e-07	7.08372150217546e-06
UBTD2	-0.720918228976593	2.37813218632253	-5.15842359138443	3.24352090425756e-07	7.17465800021486e-06
ARHGEF40	-0.789200180052969	2.7676548114494	-5.15812743062493	3.24846635768438e-07	7.17993045271786e-06
RBM24	0.827563511755607	0.347599784493012	5.15787826015533	3.25263279173213e-07	7.18347412301693e-06
LINC00706	0.519882752478462	0.172866030094065	5.157571608538	3.25776747752653e-07	7.18914892324084e-06
VEZF1	-0.691344525087074	2.90353841451954	-5.15665133218168	3.27322404299578e-07	7.21757490393389e-06
GABPA	-0.574613012650302	1.97401642224163	-5.15625700393729	3.27986870193811e-07	7.22654089941175e-06
SMO	-1.27923476847489	2.30113599892517	-5.15364296379122	3.32424792819922e-07	7.31380197802448e-06
NAV2-AS2	0.185194082324859	0.0700497478870321	5.15361693780303	3.32469268536473e-07	7.31380197802448e-06
RAB6C	0.304366903322825	0.160798941538948	5.15323474030622	3.33123067814005e-07	7.31709323188008e-06
TAC3	1.56078329665507	0.692971526261334	5.15322424070538	3.33141046309819e-07	7.31709323188008e-06
PPP1CC	-0.597944263911105	3.02324219515871	-5.15214007044318	3.35002535385798e-07	7.35221695906215e-06
MAFK	0.891492270884835	1.56322097179801	5.15122641363457	3.36579067170028e-07	7.37985830674961e-06
SGTB	0.86265241596191	1.8791593655128	5.15110526331514	3.36788652477441e-07	7.37985830674961e-06
CAMK1D	1.32575571940422	2.16595318667995	5.14387115614438	3.49534834339483e-07	7.6531744274987e-06
BAZ1A	-0.854331309808392	1.42092705027416	-5.14357896460584	3.50059346822533e-07	7.65659691528302e-06
NGEF	2.22000803407267	1.78841562509505	5.1434797954404	3.50237538192851e-07	7.65659691528302e-06
RAB11FIP4	1.49696031870677	1.53579731926991	5.14307867570463	3.50959182757743e-07	7.66639287292947e-06
AF106564.1	0.963904169581845	0.505210322875009	5.1415071266132	3.53800398930517e-07	7.72243767946003e-06
EIF3D	-0.682060845578898	3.59152521483882	-5.14044978484302	3.55724481930547e-07	7.75839247516381e-06
GSG1	0.207835392718716	0.104478361108089	5.13951664462734	3.57430955396435e-07	7.78954895485264e-06
RIMS1	1.21031748806986	0.641628727759681	5.13911664705469	3.58164870194525e-07	7.79541708346841e-06
NAGPA	0.595193573984482	1.22196714665077	5.13906675235932	3.58256519071837e-07	7.79541708346841e-06
ANAPC16	-0.585237476893953	2.73416117859947	-5.13791449216019	3.60379365501578e-07	7.83552528902035e-06
GSDME	-0.761764024795216	2.07205289573106	-5.13740931859805	3.61313894824404e-07	7.8497544312781e-06
AGAP3	0.823939817976029	2.64163214834886	5.13663405571061	3.62752627414773e-07	7.87490715408709e-06
SYT13	2.30637244664255	1.28209054475072	5.13629525644021	3.63383109431321e-07	7.8824884093825e-06
RUVBL1	-0.693096653068639	2.10886539193152	-5.13550232745859	3.64862841216266e-07	7.90846557457624e-06
GARNL3	0.793788328877969	0.988750639673159	5.13488171220571	3.66025072316228e-07	7.92752602529723e-06
AL138955.1	0.460554671025201	0.349967348368731	5.13464061049551	3.66477550448689e-07	7.93119677905403e-06
AC080013.1	0.453279134038542	0.219531953391798	5.13371672950543	3.68216421345641e-07	7.96268011159949e-06
STMP1	-0.915667570123032	2.76639706977211	-5.13351089325547	3.68604919006657e-07	7.96354774532904e-06
CCNA1	1.04797359686136	0.475172412460525	5.13339446618955	3.68824840271073e-07	7.96354774532904e-06
ADRB1	1.01356192315779	0.819463515118941	5.12981440801612	3.75649567574135e-07	8.10466110918606e-06
MC4R	0.583790731651089	0.203318541350786	5.12871321602062	3.77773238499272e-07	8.1380239624591e-06
VAT1	-0.911903880152595	3.89069034794312	-5.12871143743461	3.77776677911914e-07	8.1380239624591e-06
CELF4	2.10767861432315	1.33529409892054	5.12805506873001	3.79048027393353e-07	8.15913979702466e-06
SYNGR4	0.420653067576914	0.14548239569064	5.1271004270153	3.8090450325685e-07	8.19280860190059e-06
DHX40	-0.731682519666288	2.53339723157042	-5.12665149631929	3.81780568268079e-07	8.20535445266962e-06
MRAP2	1.68082475029257	1.01608253054564	5.12639272436574	3.82286433330075e-07	8.20993071303348e-06
NAGLU	-0.786996598991967	2.637756961312	-5.12503710861262	3.84947094057655e-07	8.26074062638579e-06
STAT4	0.929363434190464	0.345635564697385	5.12453568241626	3.85935770777568e-07	8.2756204374997e-06
MBOAT7	0.969806185936522	2.62821476422931	5.1240526729747	3.86890456378867e-07	8.28974918231968e-06
STK17B	-1.18594494749239	1.81773706180152	-5.12249693562508	3.89980977143614e-07	8.34958507672033e-06
NEDD1	-0.851293453138268	1.57024330876166	-5.11769901773394	3.99663275925913e-07	8.54962151128941e-06
PRDM16-DT	1.03478013095946	0.673639282719069	5.11756642448217	3.99934125501335e-07	8.54962151128941e-06
LINC00957	1.2237338910767	0.948266087819182	5.11300789111342	4.09354593790794e-07	8.74304942831625e-06
PPP1R13B	0.772678386015704	1.19074034921596	5.11288752633165	4.09606219202856e-07	8.74304942831625e-06
STXBP6	1.35572677488792	1.03796896145875	5.11259948448166	4.1020898481015e-07	8.74925190889595e-06
AC128687.2	0.390789079257305	0.163901447496697	5.11079462365013	4.14005464669758e-07	8.82351114284003e-06
U62631.1	0.851757627534398	0.303969881872148	5.10794264872362	4.20073872887161e-07	8.94604130815772e-06
KNCN	0.517476760110812	0.117447049072359	5.10651974970327	4.23133574630298e-07	9.00435957675682e-06
GMNN	-1.16430255214787	2.36668216784774	-5.10596904870377	4.24323537292397e-07	9.02283115034652e-06
ACOT4	0.595219636726685	0.386076661765848	5.10435214053705	4.27836101591889e-07	9.09062515785768e-06
COG4	-0.555213047558425	2.96871277775538	-5.10017561574398	4.37039750311059e-07	9.27914851683162e-06
BAG4	0.643274099415271	1.82247884444089	5.09825206869002	4.41342700851731e-07	9.36341448453492e-06
AMN1	0.630191281475981	1.3292509551433	5.09737741370626	4.43312811887178e-07	9.39809747802575e-06
RFPL1S	1.57354947171581	0.834314033512647	5.09691759033997	4.44351945008384e-07	9.41300650854496e-06
AC103563.7	0.6815516250406	0.344426994300618	5.09322755327562	4.52776584267407e-07	9.58422700202292e-06
CCK	2.65091523513377	1.47855451882981	5.09302379011247	4.53246262188817e-07	9.58692810875757e-06
LBR	-0.822973511966137	2.27475182258857	-5.09252982890294	4.5438680765197e-07	9.60380442779344e-06
TRAPPC6B	0.71013593590199	2.06717923756876	5.0921085716896	4.55361672696692e-07	9.61715617106066e-06
GPR12	1.05464457908769	0.516746515919581	5.09121612639281	4.57433635037969e-07	9.653640855101e-06
AC008708.2	0.550919853203633	0.139261391526867	5.09070455882539	4.58625431595799e-07	9.67150966584188e-06
IST1	-0.417215483812329	3.06415367726657	-5.08992252650081	4.60453132015871e-07	9.7027514871254e-06
MDFI	-2.08644940259351	2.76405934265528	-5.08860044857923	4.63559005919958e-07	9.76086002998703e-06
SMYD1	0.386821832707183	0.0890418950255467	5.08821081370391	4.64478207424169e-07	9.77287255350582e-06
ELOVL4	1.04760110031139	1.4556680309871	5.08596066573489	4.69821177847933e-07	9.87787571670381e-06
SERP1	-0.504703456367825	3.28078778374935	-5.08405677891679	4.74388307182281e-07	9.9663048937005e-06
GRM3	1.87037923983741	1.5813422391997	5.08391158882834	4.74738351284171e-07	9.9663048937005e-06
RPL7A	-0.999216480616937	5.76093241121393	-5.08360334299981	4.75482340293942e-07	9.97445214751348e-06
ZC3HAV1	-0.822752755979012	1.92102373950372	-5.07863953717085	4.87619424740765e-07	1.02214076273633e-05
SYT1	3.01159483574127	2.163058896063	5.07826951104418	4.88536077341792e-07	1.02329686872803e-05
GUCD1	-0.588650170393897	2.68482880627911	-5.07549603399432	4.95459935482116e-07	1.0370246565961e-05
AC006970.1	0.263361037186437	0.0968231927897819	5.07392314978494	4.99428612163723e-07	1.04436682657549e-05
B4GALT4	-0.572092985345957	1.48244617456282	-5.07381086746528	4.99713092998547e-07	1.04436682657549e-05
EIF4E3	0.756683177149533	1.15921587262708	5.07261556716388	5.02751254574057e-07	1.04993343224236e-05
SNPH	1.28607693351515	2.05688827710745	5.07238490026013	5.03339604845486e-07	1.05036853850983e-05
REPIN1	-0.796854344137726	3.55046778916425	-5.07224014339181	5.03709168542498e-07	1.05036853850983e-05
TUBA4A	1.9516612751889	2.10082567970598	5.0706586620766	5.07763804186549e-07	1.0580363104931e-05
ANKRD20A19P	0.177318907564368	0.0290433986707639	5.06914454824342	5.11675265122658e-07	1.06539457506149e-05
AC067969.1	0.547043591571769	0.210872329515157	5.06873179126463	5.127465948399e-07	1.06683267015464e-05
ENTPD6	0.752943861254574	2.85301593891394	5.06479626843072	5.23070890505558e-07	1.08713884953834e-05
OSGEPL1	-0.536536271532816	1.57138885056504	-5.0647165575921	5.2328206238037e-07	1.08713884953834e-05
PCMT1	0.669516087191294	3.61742660846742	5.06292341218599	5.28054336378292e-07	1.09612764288127e-05
RPL5	-1.00913505733238	5.28574601835632	-5.06279752822905	5.28390938961178e-07	1.09612764288127e-05
TCEAL6	2.0904081917216	1.45728126083149	5.05772238114425	5.42135456749138e-07	1.12380830701563e-05
ALKBH2	-0.813402846298058	2.39352892979397	-5.05600545238761	5.46862965578338e-07	1.13277024931992e-05
RPS4X	-0.958279254627726	5.48046735144679	-5.0549975636827	5.49656683410267e-07	1.13771626360828e-05
TRIOBP	-0.417529996350687	0.90372836854896	-5.05465400829733	5.50612115434663e-07	1.13885277838907e-05
NECAP1	0.865184929946658	2.94188129202453	5.05397075407495	5.5251702558507e-07	1.14195001172914e-05
DENND6A	-0.495780103535441	1.7772070034558	-5.0531997251449	5.54674298433373e-07	1.14530321968546e-05
GOLIM4	-1.1068945119185	3.6985690892167	-5.05309899090238	5.54956744570348e-07	1.14530321968546e-05
RPS3	-1.12315117919621	4.66845805379604	-5.04990715353362	5.63978561747252e-07	1.16306572270261e-05
E2F5	-0.679716609446971	1.35756787420978	-5.04806127356355	5.69260489560078e-07	1.17309518238314e-05
PIGF	-0.502994830116455	1.36291999723225	-5.0476945168739	5.70315628562234e-07	1.17440601073366e-05
MNT	0.51309446501421	1.47793143570056	5.04736394712585	5.71268278517551e-07	1.17550402156629e-05
STK38	-0.839473110065574	2.20197286827542	-5.04590408390788	5.75493792030271e-07	1.18333008183715e-05
DDX31	-0.492991256623464	1.40032225468431	-5.04527620194523	5.77320442070675e-07	1.18591268284002e-05
CRHR1	1.00709175815998	0.694303878480164	5.0451816177919	5.77596093654688e-07	1.18591268284002e-05
HIBADH	-0.824652898067247	3.00650302157864	-5.04395485489432	5.81182852999189e-07	1.19240341421342e-05
RUSC1	0.872341021283556	2.00299006517376	5.04251178105627	5.854295997453e-07	1.20023774414497e-05
SYT3	1.08074377157936	1.14790189269905	5.04203083707948	5.868515933208e-07	1.20137814078477e-05
AC100793.3	0.505696895872227	0.350816151093086	5.04194398491517	5.87108742120003e-07	1.20137814078477e-05
EIF5B	-0.762734994475473	2.96795395474592	-5.04188891826169	5.87271837891651e-07	1.20137814078477e-05
BX255923.2	0.329713782281314	0.0852795249521285	5.04117026061166	5.89404366786953e-07	1.20486118042094e-05
DAD1	-0.713403978562919	4.95465582269832	-5.04088178838936	5.90262475284124e-07	1.20563033048606e-05
PPP3CA	1.02669874760309	3.01708283980424	5.04075467038553	5.90640991849484e-07	1.20563033048606e-05
SLC17A7	3.34590674056958	2.05283790643303	5.04035536938618	5.9183150762763e-07	1.20718121053653e-05
AL158211.5	0.32481740970461	0.242889013243765	5.03928900970761	5.95022231236624e-07	1.21280676746455e-05
SPG21	-0.556170402654559	2.94733964209074	-5.03676958349676	6.02626916765315e-07	1.22741438730122e-05
GLB1L3	0.491585165743289	0.239987881115119	5.03651545565314	6.03399173079174e-07	1.22809478756114e-05
SLC25A42	0.510470919482337	1.69876181525734	5.03609082713406	6.04691688960741e-07	1.22983231312146e-05
AL035696.3	0.370075024368903	0.0938601824636329	5.03572552922221	6.05805749566826e-07	1.2312046365018e-05
SNORD116-27	0.601118085968701	0.235624234605951	5.03553304976167	6.06393557564698e-07	1.23150622060204e-05
LSM2	-0.952810322727371	3.56207645778984	-5.03437067831604	6.09955020065743e-07	1.23784209937455e-05
DDX52	-0.474916533697086	1.44448239293795	-5.03388229419652	6.11457431191435e-07	1.23999319584451e-05
RAB3C	1.91496232883461	1.20670427144848	5.03334975509289	6.13099749767352e-07	1.24219510287368e-05
SLC35A4	-0.628649440647203	3.08672259766026	-5.0332429378289	6.13429680431447e-07	1.24219510287368e-05
IGSF8	0.967718480056412	3.73296968647417	5.03175257437049	6.18050951950366e-07	1.25064952919574e-05
Z99716.1	0.285534492861624	0.151382806687867	5.03130842376989	6.19434651707529e-07	1.25254513338782e-05
PPL	1.27975085191819	0.576293455012498	5.03089825541234	6.20715140943896e-07	1.25422945494547e-05
CLEC2L	1.59425707929694	0.741454807814017	5.03046172594629	6.22080734356049e-07	1.25608318883737e-05
RYK	-0.578553927053321	1.70253000237435	-5.03025221337004	6.22737181887276e-07	1.25623942839345e-05
AC009878.1	0.679812730756326	0.350874178335898	5.03007100573109	6.23305483577573e-07	1.25623942839345e-05
ZSCAN9	-0.558954156833445	1.44991894981713	-5.03000811599981	6.23502834830258e-07	1.25623942839345e-05
TEX261	-0.635603885940081	3.19402555291846	-5.02970461175084	6.24456095735212e-07	1.25725621688758e-05
EML2	0.902312036336125	1.53517292685129	5.02915420572734	6.26188430177957e-07	1.25983897660929e-05
ZNF204P	1.3777642540242	1.20427047931531	5.02891558107841	6.26940913148432e-07	1.26044806541592e-05
LIN7B	0.844503658324085	1.60437171764035	5.0284098437861	6.28538601753812e-07	1.26275432636217e-05
YWHAB	0.612094388862839	4.51089584083992	5.02778077481336	6.30531399441787e-07	1.26585050148679e-05
TMEM99	-0.671930482139888	1.60090017821256	-5.02434928330409	6.41509753425889e-07	1.28696867211983e-05
ATP2B1	1.31004902841779	2.10557832743282	5.02399484828752	6.42654157972638e-07	1.28834230553227e-05
ARMCX6	-0.666946287867815	1.97455320042146	-5.02235138695438	6.47986405968414e-07	1.29810343199934e-05
APLP1	1.54136957136555	4.30611116934423	5.02202433772759	6.49052610415066e-07	1.29931060424947e-05
LPL	-2.23934655248812	3.50499855495029	-5.02117074016883	6.51843389101661e-07	1.30357535680491e-05
KIF7	-0.753933043583855	1.57664045139353	-5.02098923358185	6.52438304778807e-07	1.30357535680491e-05
ITPR1	1.38555840884385	1.10382037518499	5.02094651410576	6.52578400627021e-07	1.30357535680491e-05
KLF16	0.807334902454583	2.00454327821398	5.02053737046648	6.53921633998092e-07	1.3053281847885e-05
SYT16	1.25375161244827	0.730751323924827	5.01938469309679	6.57720289274936e-07	1.31197642898358e-05
TTC23	-0.560700339524069	1.40680871300813	-5.01898681020162	6.59036455600977e-07	1.31366683532525e-05
UST	-1.43866867642552	2.79069430588026	-5.01381116912173	6.76390535610758e-07	1.34730072146603e-05
UNC5D	0.958482632531793	0.463997092702324	5.01284531745725	6.7967756134503e-07	1.35218196930037e-05
NPAS4	0.977755160869979	0.172920909557173	5.01280765862006	6.79806035375802e-07	1.35218196930037e-05
MYPOP	0.830555030344271	1.69833463042771	5.01124444637441	6.85159710794616e-07	1.3618642592007e-05
HAT1	-0.623796901644169	1.89872912288138	-5.00500925589306	7.06921850813816e-07	1.40412415243855e-05
RAB11FIP5	0.861041782890281	1.92537448441923	5.00101939162655	7.21195895742382e-07	1.43146148541615e-05
IL17RD	-1.05342116839244	1.99417716214244	-4.99957646007948	7.2642629322724e-07	1.44055965239863e-05
RPL23A	-0.862420863702325	4.63277633482049	-4.99947162388612	7.26807731567708e-07	1.44055965239863e-05
DBR1	-0.513094421330988	1.91742146289149	-4.99837416642956	7.30812370710324e-07	1.44747332166272e-05
ADAMTS8	1.10271280312737	0.913112120447569	4.99784633725431	7.32746006296451e-07	1.45027821839437e-05
GORAB	-0.626327506677049	1.55987138345306	-4.99722566295845	7.35026087787832e-07	1.45376437094861e-05
POPDC3	1.15165240194784	0.715786127535548	4.99687356497042	7.36322582789975e-07	1.45530160121804e-05
KCNIP4	1.41629697671335	1.22647354028535	4.99492393072555	7.43541581226295e-07	1.46853392215984e-05
NDUFB4P10	0.322589701290068	0.10439596113166	4.99366739587897	7.48230368473614e-07	1.47675382442546e-05
BNIP2	-0.498064993527381	1.9718526602882	-4.99332931297578	7.4949679761139e-07	1.4782123328541e-05
PATL1	-0.71771244414589	2.51338976938078	-4.99276177232936	7.51627409589711e-07	1.48061768868807e-05
VWA5B2	1.18893065960998	0.817716571736685	4.9927230511535	7.51772986156825e-07	1.48061768868807e-05
SH3GL3	1.74578181388557	1.4694724828185	4.99190609742741	7.54850767688272e-07	1.48563536623817e-05
LINC00884	0.394911987259799	0.267534690302192	4.99032276544542	7.60850463564605e-07	1.49639263802538e-05
DHRSX	-0.918042105650908	1.94267513360975	-4.99006055463409	7.6184848788359e-07	1.49730474904807e-05
AC015712.4	0.267495726370762	0.0914763697715752	4.98935666037898	7.64533897501065e-07	1.5015295733262e-05
PPP1R18	-0.984744276991978	2.80075096408877	-4.98875331658696	7.66842970546551e-07	1.50500988042981e-05
CPXM1	-2.09182041298314	2.99601716976183	-4.98692405723261	7.73884999610339e-07	1.51776773961367e-05
H4-16	0.267579142962283	0.15787385624345	4.98651523507351	7.75467339830126e-07	1.51961406245102e-05
SNORD114-21	0.295509943932711	0.048767616942867	4.98640079410538	7.75910841135877e-07	1.51961406245102e-05
CD99L2	0.651889200191362	3.39093435743052	4.98574448190277	7.78459027412311e-07	1.5235399931744e-05
ECI2	-0.735774856095151	2.72645599494923	-4.98324560297653	7.88235266580597e-07	1.5415967607249e-05
SYTL5	0.813522982146329	0.395049636636587	4.98145997549083	7.95293575287031e-07	1.55431643939988e-05
LINC02688	0.173272037632474	0.0524009236110495	4.98051049451391	7.99071531491876e-07	1.56061175899591e-05
RBMX	-0.681881739227848	3.38553639743315	-4.97960887249055	8.02675089774053e-07	1.56655794331529e-05
RIT1	-0.713370138273593	2.1866635082884	-4.97600313769957	8.17243744167553e-07	1.59388122296728e-05
CCSAP	0.815557031135449	2.22768616550763	4.97442824463419	8.23686739742135e-07	1.60532994214277e-05
PARVB	0.9648502793931	1.21360056454579	4.97404382465107	8.25266856491247e-07	1.60729179430324e-05
BCL2L2	1.09341451546579	2.77526881108511	4.97175315362392	8.34743242558513e-07	1.62461903582951e-05
RGS7BP	1.50838936903639	1.00601274066118	4.97058539383928	8.39614533449792e-07	1.63296578171158e-05
NEDD4L	0.948879064858133	1.14803434170744	4.96759946245034	8.52195386846267e-07	1.65628487598845e-05
SORBS3	-0.758006327124345	3.10111123330788	-4.9639750688948	8.67710873214167e-07	1.68527130510743e-05
DNASE2	-0.785858082696449	3.24568437256356	-4.96367257876575	8.69018042440868e-07	1.68664125051577e-05
RTN2	1.02911584466256	1.73857545093472	4.96253304745154	8.73959454000979e-07	1.6950579694001e-05
NECAB2	1.80215934510567	1.9208177166012	4.96176713818198	8.77295932980154e-07	1.70035240786319e-05
PHYHIP	2.55061126546326	2.35985431712532	4.96156866348353	8.78162538236091e-07	1.70085579105768e-05
GAS7	1.63431520390902	2.75783655745792	4.96118393653411	8.79844734768334e-07	1.70293705363379e-05
GLIS2	-0.95693705780188	2.35069201727275	-4.96081522144012	8.8145983825153e-07	1.70488567472998e-05
AJAP1	1.27882093592462	0.759555383673333	4.95975245658987	8.86131150572534e-07	1.71273873282385e-05
SPDEF	0.321994470655569	0.169551390091764	4.95926701859874	8.88272800274124e-07	1.71569493456117e-05
ASPHD2	0.909883118550363	1.3265701513324	4.95744567031379	8.96352817169716e-07	1.729057191396e-05
GPRIN2	0.180466532308321	0.04952815045178	4.95742951932117	8.9642478380732e-07	1.729057191396e-05
RAB40C	0.684935487419718	2.24543185377972	4.95544734454142	9.05299545800924e-07	1.74497421393512e-05
SNX33	-0.616733138003128	1.75916373675848	-4.95434229915254	9.10283893073224e-07	1.7533756967196e-05
RSU1	-0.72842225281244	2.83904504599681	-4.9538323079222	9.12593147288275e-07	1.75661645232838e-05
PEX5L	1.64135938312617	1.1935557646233	4.95325818777178	9.15199542477734e-07	1.76042432240775e-05
PRCP	-1.02076539153276	2.71630169821071	-4.95268096446365	9.17827265586897e-07	1.76397516322949e-05
LINC01166	0.296515316279392	0.107698965859595	4.95257633659263	9.18304347089071e-07	1.76397516322949e-05
ROGDI	1.07783009957753	2.59176969258134	4.95225542681629	9.19769122336961e-07	1.76557872757642e-05
MAP7D1	0.751019750037865	3.56730589638228	4.95182968713698	9.21715867623424e-07	1.76710535130448e-05
PRKAG2-AS1	1.17528077480312	1.35776264065224	4.9518057466736	9.21825456221775e-07	1.76710535130448e-05
ATP6V1D	0.59491227878734	2.8904055497189	4.95095625409594	9.25722196321443e-07	1.77245357406519e-05
TESPA1	1.88288478596416	0.578528011278096	4.95086394976455	9.26146565111534e-07	1.77245357406519e-05
AL356019.2	0.323957498309851	0.318345740739536	4.95078156865256	9.26525470452793e-07	1.77245357406519e-05
NT5DC2	-1.25300043003187	2.65277010852201	-4.95064691322974	9.27145129372572e-07	1.77245357406519e-05
STXBP4	-0.346835319230571	0.53250857090163	-4.94979655225981	9.31067576315918e-07	1.77873891573483e-05
SRRM4	1.44109128505288	0.752382935459613	4.94952101609889	9.32341968657973e-07	1.77996021891065e-05
TTC27	-0.519083118889092	1.67401442364896	-4.9489439598975	9.35016387765048e-07	1.78385087021806e-05
BTBD10	0.622225857648944	2.31579199043977	4.94785780497191	9.40070361864738e-07	1.79227292255926e-05
PHLDA1	-1.56077642222536	3.50229794532946	-4.9473305167324	9.42533373675332e-07	1.79574713328517e-05
LINC01018	0.700435556608384	0.289479644326588	4.94692188760528	9.44446398748845e-07	1.79816948174831e-05
RPS14	-0.980767139907505	4.57134605491361	-4.94678077156053	9.45107912920828e-07	1.79820735692594e-05
ARHGDIG	2.04398858337453	1.8818194907536	4.94662309768761	9.45847574536163e-07	1.79839376688945e-05
AC007953.2	0.544603355961131	0.160626454398911	4.94631193615183	9.47308898849804e-07	1.79995113214675e-05
AL354809.1	0.356545921675099	0.20756464728286	4.94537609009342	9.5171710119269e-07	1.80596565851203e-05
CACNB4	0.902138723854757	0.956051701621417	4.94536634574527	9.51763104839174e-07	1.80596565851203e-05
OGDHL	1.62954610464521	1.08194731233514	4.94461910416482	9.55297274182607e-07	1.811445291356e-05
IMPDH2	-0.956271074101693	3.9450331286235	-4.9423335344294	9.66185915761938e-07	1.83011529589398e-05
APOC1	-1.82995567645924	4.20200822890763	-4.94227857005516	9.66449239250374e-07	1.83011529589398e-05
RSPO2	1.33331544579196	0.633486661792091	4.94036041428114	9.75682237470353e-07	1.84569407445327e-05
STX1B	1.85603464073759	2.3993282979695	4.94029611144844	9.75993227124723e-07	1.84569407445327e-05
RPLP1	-0.96473773139867	5.29743478378268	-4.93977561822541	9.78514025739324e-07	1.8492133570715e-05
RIPOR2	1.02230087351653	1.00169803863538	4.93765149551532	9.88866628613698e-07	1.86751860738056e-05
POLA1	-0.686849923251509	1.60659844103257	-4.93652926493641	9.9437876101748e-07	1.87666391624754e-05
TRAM2-AS1	-0.611896834882218	1.93117949543925	-4.93543776073378	9.99768399359907e-07	1.88556589235941e-05
UNC5C	0.960339883634969	0.644854625848917	4.93523640740352	1.00076571736223e-06	1.88617753831835e-05
DOCK3	1.33143677236981	1.78858773401407	4.93465711047664	1.00364037332039e-06	1.89032426765305e-05
TIMMDC1	-0.477702369911446	3.19909803559818	-4.93420483801119	1.00589022869555e-06	1.89328942575027e-05
EIF4A3	-0.599261680032284	2.75806472469689	-4.93395795711429	1.00712040377467e-06	1.8943326467241e-05
CD164L2	0.135773375961098	0.0204261908305965	4.93381190844338	1.00784882818315e-06	1.89443133860905e-05
COMMD6	-0.725295338376931	2.89495163808203	-4.93046784927591	1.02466719206525e-06	1.92475353383517e-05
AL355990.2	0.186699038801109	0.0671682658906378	4.93020467325812	1.02600222006011e-06	1.92597040987306e-05
PEX12	-0.597454330472708	2.26184809867468	-4.93001165332673	1.02698242961855e-06	1.92652005170612e-05
ABCA1	-1.20756302455134	2.33624564634736	-4.92968282522327	1.02865439186042e-06	1.92836575159064e-05
CAP2	1.68438062368511	2.15463362472642	4.9291375436281	1.03143272382494e-06	1.93228165226723e-05
EPB41L3	1.39356078581384	1.85816709375436	4.92843575004274	1.03501917364685e-06	1.93770523451079e-05
EIF3F	-0.658743344822446	2.83308543813737	-4.9280245990566	1.03712590652926e-06	1.94035318133438e-05
TMEM150A	-0.673755166835499	1.88962196237598	-4.92682996255611	1.04327070491994e-06	1.95054734997241e-05
METTL23	-0.589719497130821	2.32131878444444	-4.92554867599021	1.04990022670855e-06	1.96163358358225e-05
SLC25A14	0.534343849659825	1.56365627518759	4.92539893071707	1.05067767241382e-06	1.9617783109307e-05
AL162171.3	0.392899198112868	0.335431475084532	4.92437592064213	1.05600379741876e-06	1.9696248257752e-05
RPP25	0.992075006101755	0.822714435430698	4.92432192622064	1.05628563232003e-06	1.9696248257752e-05
GRIN1	2.76634417304001	1.74363551613503	4.92397599696747	1.05809300271283e-06	1.97168314454986e-05
PACSIN1	2.93338384719917	1.71721789589767	4.92067780924227	1.07547543988572e-06	2.00274250353735e-05
ZFYVE28	0.692143130930697	0.934133360517246	4.92052560099823	1.07628423532433e-06	2.00291779410357e-05
PTK7	-0.983381512822428	1.71161640303208	-4.9185914712506	1.08661292854467e-06	2.02079720871884e-05
ENO2	1.26300139088204	4.12658587849294	4.91712971744687	1.09448238336985e-06	2.03408244537954e-05
PPP1R16B	1.84565113995883	1.88050590716051	4.91528350347296	1.10450018043715e-06	2.0505705593261e-05
SCN5A	0.298516228251472	0.0884302229797793	4.91522528654542	1.10481750680883e-06	2.0505705593261e-05
ZNF502	-0.603616914539183	1.50003497868736	-4.91444959558964	1.10905400954979e-06	2.05707132175e-05
GYG2P1	0.219307029922155	0.0525817186802371	4.91371059885821	1.11310467291039e-06	2.06321901871604e-05
RTN4R	1.45083585585523	1.32685424805356	4.91340537563816	1.11478185310545e-06	2.06496207634722e-05
CTSO	-1.02176962109116	3.13910540016421	-4.91300187606911	1.11700279564089e-06	2.06770940228741e-05
LINC02192	0.511302595975626	0.128940589466002	4.91268472017856	1.11875147966646e-06	2.06884281883221e-05
ID4	-1.68555275994205	4.72921832565638	-4.91262311483106	1.11909145555899e-06	2.06884281883221e-05
EHD3	1.33116974256616	2.5076741012897	4.91193597520743	1.12289027067179e-06	2.07398482205205e-05
CIDEA	0.522770802173549	0.140547648839802	4.91185243889629	1.12335294365054e-06	2.07398482205205e-05
PPP2R2C	2.08875241505595	1.65827970509915	4.91155870886856	1.12498125254201e-06	2.07508350626258e-05
NMD3	-0.597601617728953	2.51403357544246	-4.91147803654999	1.12542886231325e-06	2.07508350626258e-05
SAYSD1	-0.539589289036912	2.02725024311755	-4.91060463581128	1.13028592794647e-06	2.08266886368361e-05
CCDC58	-0.592274075725352	1.82703984874716	-4.91022392227655	1.13240943278499e-06	2.08521069403627e-05
AC006486.2	0.212747228865955	0.138052845886708	4.90898042888907	1.13937209924324e-06	2.095564407583e-05
CPSF3	-0.602201538548796	2.38289822278146	-4.90895273435965	1.13952763760669e-06	2.095564407583e-05
DPH5	-0.685682520577111	2.17754949868479	-4.90785676315294	1.14569930889521e-06	2.10361913041212e-05
TEAD1	-0.962750313911179	2.38481840006295	-4.90781576057464	1.14593082839891e-06	2.10361913041212e-05
RSPRY1	-0.6042766841193	2.28209636059111	-4.90777528300273	1.14615942772401e-06	2.10361913041212e-05
DOCK9	1.04496162358107	1.47555194684028	4.90444912130034	1.16509513158946e-06	2.13690904610278e-05
ASB2	0.513896207504203	0.20228718903789	4.90432240995836	1.16582242613685e-06	2.13690904610278e-05
ZNF3	-0.674153926071348	2.16553582442326	-4.90249367288253	1.17636783984111e-06	2.15482909015601e-05
CYREN	-0.600922768326766	1.69643391559439	-4.89794120952074	1.20302061722272e-06	2.20221135325174e-05
HS1BP3	-0.501493236869445	1.55318346130383	-4.89642655701214	1.21201665468391e-06	2.21723098982842e-05
ASCC2	-0.58355979397925	2.35166854814811	-4.89559868214359	1.21696106238707e-06	2.22482392266537e-05
RUSC2	1.11135372387382	2.67943769673246	4.89495035714036	1.22084669663581e-06	2.23047258930347e-05
OXCT1	0.791004693144345	2.83583639919144	4.89473829570567	1.22212024758404e-06	2.23134475953032e-05
MOB3A	-0.607553482258822	2.6189345815649	-4.89261046653661	1.23497019356248e-06	2.25333819301966e-05
HES6	-2.11307860912224	4.53127347883248	-4.89080457811729	1.24597803717988e-06	2.27194407742377e-05
PMF1	-0.675977838598014	2.32277335276843	-4.88886285210415	1.25791939971983e-06	2.29222685933341e-05
SRCIN1	1.56611622086432	1.53026915128755	4.88685486689604	1.2703842568906e-06	2.3134365941271e-05
SMIM22	0.25593729531028	0.14218730020208	4.88661495068198	1.27188151015837e-06	2.31465916907133e-05
ASPDH	1.33865539259923	1.21889557002541	4.88640838795602	1.27317197583472e-06	2.3155040749347e-05
SHANK3	1.23466429468546	1.90525268186634	4.8862183374895	1.27436039874018e-06	2.31616242121221e-05
MYC	-1.48452651643137	2.80737607710018	-4.8853139955663	1.280030092488e-06	2.32495938898695e-05
ABHD5	-0.672360268942732	1.81767902424742	-4.88501124213548	1.28193360598135e-06	2.32690875914723e-05
STAU2	0.605279296490741	1.77879644173381	4.88343040356592	1.29191727923536e-06	2.34351285876053e-05
AC018685.2	0.255770316562443	0.103869025462943	4.88129320432029	1.30553383179793e-06	2.36668118822567e-05
PRKAB1	-0.441781738232432	2.1094526960064	-4.88057795233429	1.31012167185709e-06	2.3734628297005e-05
OXR1	0.925922795892465	2.2098381212309	4.87998272322309	1.31395149310667e-06	2.37886334275242e-05
AC095032.1	0.255703674898912	0.123828598860289	4.87909189270741	1.31970343948979e-06	2.38773457683286e-05
PLCB3	-0.788819883796458	2.08997798575278	-4.87849456110904	1.32357389639206e-06	2.39319238840542e-05
MARCKS	-1.08165235033038	5.14871046961253	-4.87725981496693	1.3316092442379e-06	2.40616896705424e-05
BEX5	2.05528548823671	1.93596244080282	4.87629660845818	1.33791012058459e-06	2.41599671646287e-05
FBXO41	1.41170948377644	1.68789556415003	4.87536571664388	1.34402690847284e-06	2.42547959670701e-05
TSPAN11	-1.41959076367048	2.38721462880306	-4.87488032837442	1.34722702373393e-06	2.42969012658734e-05
SYN1	2.50945896557208	2.81298980428767	4.87431104287632	1.35098962266529e-06	2.43433136670126e-05
INTS9	-0.516882684093565	1.6225486209871	-4.87422824307067	1.35153771732932e-06	2.43433136670126e-05
NUDT5	-0.650055207330549	2.24725724112024	-4.87398497605163	1.35314926740756e-06	2.43566868133361e-05
SERINC3	0.537576425803491	3.70678453074136	4.87370155993215	1.35502912555937e-06	2.43748692380788e-05
AP3M2	0.677060422374109	2.06062489776098	4.87101587473227	1.37296827263707e-06	2.46817247010434e-05
PRPF38A	-0.701973452923247	2.63678478534807	-4.87063019019771	1.37556318972999e-06	2.47125217662646e-05
KCTD17	0.687810939638446	2.79203277280483	4.86932653162254	1.38436934713273e-06	2.48547952099564e-05
NEGR1	1.39746653220896	1.11091494921224	4.86865298753744	1.38894036999493e-06	2.49208980854531e-05
CLMN	0.743971404867417	0.698600106473408	4.86838155104632	1.39078658922686e-06	2.49380581891695e-05
RPS19	-1.15907595816817	4.82677226672057	-4.86798362311395	1.39349743608571e-06	2.49706899896023e-05
RPS25	-0.899983757782823	5.45208283299267	-4.86718176364917	1.398975506156e-06	2.50528354859604e-05
TTC31	-0.625829208093286	1.58455365616696	-4.86683913584851	1.40132256261798e-06	2.50788417240942e-05
MGAT3	1.28035113223928	2.25875371383155	4.86343811150937	1.42482685858768e-06	2.54832147662911e-05
NIPA1	0.959599477937931	1.84859152401892	4.86320135385431	1.42647714589409e-06	2.54964594967014e-05
TULP4	0.752836668431945	1.43884048801217	4.86290412674554	1.42855153519504e-06	2.55172627950136e-05
CNST	0.71598287939271	1.70940116484631	4.86264030843721	1.43039519475939e-06	2.55339208460679e-05
RPS27	-0.957879109725364	5.89095971352199	-4.86051128893137	1.44535771422588e-06	2.57845928064256e-05
H3-3B	-0.69739184986191	4.74094132894403	-4.85697523624089	1.47054255945742e-06	2.621719196651e-05
AC082651.1	0.294865116274522	0.116084653842817	4.8554740228116	1.48136205207335e-06	2.63932948959999e-05
IDS	1.48089347924001	3.52181968837274	4.85525080180028	1.48297737885125e-06	2.64052884496094e-05
AC233702.4	0.389915204897359	0.0954784971214291	4.85316777198391	1.49813315231717e-06	2.66582093503753e-05
MSI2	-0.763562305985031	2.38216572416582	-4.85267221190091	1.50176067860502e-06	2.66954194871785e-05
SNRPF	-0.684764229403555	2.3988677346063	-4.8526219149808	1.50212932745595e-06	2.66954194871785e-05
TNFSF9	0.762897838852092	0.512271527626747	4.85232822895977	1.50428362655756e-06	2.67167635728151e-05
RTN4RL2	1.45732937385924	1.50560320206089	4.8515307358512	1.51014857059374e-06	2.68039416336036e-05
PCTP	-0.665778478484317	1.31587028278209	-4.85126135110446	1.51213465999415e-06	2.6822206317086e-05
HECW1	0.994079631835506	0.600144906578686	4.8510353662282	1.51380271665118e-06	2.68256457479451e-05
NSMCE1	-0.644195076590503	2.78324327615168	-4.85097577082621	1.51424290206412e-06	2.68256457479451e-05
TBC1D25	0.426236650250376	1.86625822989508	4.85077386387066	1.51573515036677e-06	2.68351189666324e-05
ACTA1	0.456465137622568	0.360803093012562	4.8496553612636	1.52402744775543e-06	2.69648947290363e-05
DANCR	-0.996598317012014	3.11254928335466	-4.84694458564222	1.54430618512737e-06	2.73046472750411e-05
C19orf81	0.86096118022563	0.85760514803728	4.84682875887031	1.54517842639746e-06	2.73046472750411e-05
AIMP2	-0.622082675708126	2.55773123771262	-4.8461345805753	1.55041593745189e-06	2.73799351373829e-05
POLR3A	0.638059068026385	1.54237252595532	4.84556875489122	1.55469768811808e-06	2.74382603319882e-05
SMARCC1	-0.85201004594964	2.47691355175702	-4.84518432440634	1.55761327082802e-06	2.74724163173229e-05
C2orf76	-0.537607342695915	2.03255071024963	-4.84460152927771	1.56204333115139e-06	2.75332241502195e-05
PARP4	-0.763959094599667	2.12086927289039	-4.84405706052586	1.56619302276718e-06	2.75890167542886e-05
KIAA1217	0.954063523793178	0.743075310341123	4.84244964882196	1.57850603135705e-06	2.77818114179982e-05
ALDH9A1	-0.655943098386797	3.83841513833242	-4.84236977501997	1.57912030217909e-06	2.77818114179982e-05
PCBP2	-0.538115495142247	3.54368574210612	-4.84135342378866	1.58695670435817e-06	2.79021634857855e-05
RAF1	-0.522580298802352	2.84275309877481	-4.84030689301406	1.59506494332655e-06	2.80271411295736e-05
LSM11	0.600848991598534	0.967631618915527	4.83981395915095	1.59889787396495e-06	2.80768871025951e-05
XRCC4	-0.450119288910432	1.33634945552758	-4.83827275390684	1.61093922480712e-06	2.82706216120502e-05
ANKS1B	1.38308974333738	1.39404286501633	4.83698402617134	1.62107500126769e-06	2.84306933576522e-05
STON1	-1.19269662527696	1.41021239754868	-4.83427901175052	1.64254997327159e-06	2.87893092876232e-05
ST7	-0.612332873484412	1.97447783435781	-4.83016388404728	1.6757461620007e-06	2.93511209208735e-05
PIP5K1B	0.877486218847462	0.705587663432792	4.83004702386948	1.67669823001208e-06	2.93511209208735e-05
WIF1	1.92740231641131	0.680648433481692	4.82923348575843	1.68334063490907e-06	2.9439412070946e-05
AC022893.2	0.421542869874263	0.149682069516874	4.82917211146673	1.68384277277266e-06	2.9439412070946e-05
EXTL1	1.33485191918679	1.16495141599412	4.82848301410746	1.68949058152437e-06	2.95197400485049e-05
LINC00294	0.793312947958992	2.00683606648145	4.82805708193034	1.69299062057788e-06	2.95624642568945e-05
DLG3	1.02569677023692	1.61324874203903	4.82639505673833	1.70671499607435e-06	2.97835582067122e-05
AC073610.2	0.295604861604094	0.264080177133468	4.82566102084181	1.71281044291048e-06	2.98713288568818e-05
RPL6	-0.815053689092642	4.58167773080191	-4.82334016872621	1.73222109507002e-06	3.01910624442987e-05
ZDHHC8P1	1.20994159768819	0.650215956704404	4.82274253029805	1.73725369552414e-06	3.02599577817027e-05
ID3	-1.93011539109351	4.58579854755737	-4.82254545135517	1.7389163453222e-06	3.02701052757765e-05
SELENOI	0.655618985909686	1.88537853962838	4.82194486373651	1.74399263890065e-06	3.03396261314896e-05
ELK1	0.840222636359802	2.47171039025364	4.82176051053429	1.74555369177612e-06	3.03479452640928e-05
HPCAL1	0.942347643077666	2.01800039001986	4.82057772289575	1.75560127683557e-06	3.0503708235954e-05
STAG2	-0.721042539164219	2.84171013831882	-4.82011210845849	1.75957185338046e-06	3.055375511948e-05
MPO	0.34065456203484	0.144479297162531	4.81967887892715	1.76327403005079e-06	3.05990823320146e-05
ARHGAP31-AS1	-0.70289096821764	0.818136612429524	-4.81812764742183	1.77659174412519e-06	3.08111139980523e-05
ARHGAP31	-1.1208118042687	2.52050052288547	-4.8173146343849	1.78361030108414e-06	3.09137058121113e-05
RPL12	-0.954341993713849	4.83901468802816	-4.81548306273689	1.79951981236139e-06	3.11701744507048e-05
RELCH	0.508140445897904	1.48378232518766	4.81466732480059	1.80664942987889e-06	3.1274340285229e-05
FAM114A2	-0.48002190373364	1.48485478422642	-4.81310586873634	1.82037262565814e-06	3.14924464238859e-05
OR1H1P	0.200732263044397	0.0609179451691424	4.81086086510944	1.84027936576591e-06	3.18171927852901e-05
RFXANK	-0.768322915786066	2.82348261659237	-4.80775630168686	1.86815360526227e-06	3.22792064988165e-05
FAM50B	1.32773087318031	1.49810406200066	4.8076275210829	1.86931859595038e-06	3.22794349784999e-05
SLC6A13	0.670814359593117	0.444756865971722	4.80629550345801	1.88140956379949e-06	3.24536366886634e-05
VSIG10	-0.540736219780796	1.24346403586552	-4.80626111901623	1.88172267248548e-06	3.24536366886634e-05
CYP26A1	0.434065667682219	0.14633463480857	4.80602355981336	1.88388728509992e-06	3.24709871169805e-05
TMEM242	0.471977384166706	1.83147917057454	4.80548197975607	1.88883106825957e-06	3.25361890098603e-05
RIMS3	1.74799377820264	1.8209226304839	4.8052092649608	1.89132525639539e-06	3.25403347511637e-05
NMB	-2.32813241261991	4.23083898767549	-4.8052017648726	1.89139389529886e-06	3.25403347511637e-05
AC138647.1	0.223063048031178	0.0514602431328157	4.80494154457904	1.89377685112493e-06	3.25613435764585e-05
FKBP7	-0.742574926297653	1.19430084981633	-4.80344584192204	1.90752984034933e-06	3.27531669038945e-05
POLD2	-0.748683430981366	3.53064977384275	-4.80321029372351	1.90970445215686e-06	3.27531669038945e-05
SH3GLB2	0.885399778585076	2.59223449148775	4.80315749041491	1.91019226662e-06	3.27531669038945e-05
PRDM8	1.35279502925839	1.09485680684969	4.80307383227086	1.91096537389603e-06	3.27531669038945e-05
HYAL2	-0.983992967677153	2.35798966134672	-4.80297297673549	1.91189780738279e-06	3.27531669038945e-05
IDH3A	0.630890597889543	1.58394772429356	4.80293811613259	1.91222020383365e-06	3.27531669038945e-05
STXBP5L	1.11730421677656	0.6903536627944	4.80284149503308	1.9131140448753e-06	3.27531669038945e-05
AP000755.2	0.282553476162671	0.0712438825506568	4.7999886458217	1.93968775930998e-06	3.31878444092927e-05
AC005412.1	0.204901780883174	0.0621558053482487	4.79935987470312	1.94559224569588e-06	3.32685590469022e-05
ANKRD33B	0.977585512838125	0.646987157412634	4.7982885687138	1.95569224289172e-06	3.34208724385874e-05
ASCL1	-1.71943870957988	3.16182546282664	-4.79802593560486	1.95817597362977e-06	3.34230835021901e-05
RIMKLA	0.891835141876334	0.848276228534167	4.79802268050931	1.95820677622908e-06	3.34230835021901e-05
SP1	-0.602810815865026	2.18908149832568	-4.79707665726315	1.96717868243995e-06	3.35557819562155e-05
ZNF540	0.680178505385499	0.906196230644811	4.79688067021892	1.96904232874423e-06	3.35671413049792e-05
PLEKHH3	-0.709998672362392	1.85709028493114	-4.79668085673434	1.97094411054828e-06	3.35791365606237e-05
PPP1R14BP3	-1.23135313443262	2.6884498768345	-4.79635395179032	1.97405933524757e-06	3.36117782075628e-05
LINC02012	0.425587934109519	0.251870132457844	4.7955535129938	1.98170710333558e-06	3.37215077583989e-05
NUP35	-0.578963170700694	1.43780418002363	-4.79469807295336	1.98991190736608e-06	3.38405771333991e-05
HDGF	-0.600522706293275	4.0759367862157	-4.79399308814436	1.99669821747577e-06	3.39353937192092e-05
ADAMTS16	0.493942682874643	0.195282477155718	4.79353510762698	2.00111875216111e-06	3.39899116048893e-05
UIMC1	-0.464025615407093	1.75976553958966	-4.792520904168	2.0109416382862e-06	3.41360692638457e-05
BANF1	-0.704051962114664	4.2674126345732	-4.79224210763472	2.01364999534629e-06	3.41613527660866e-05
APEX1	-0.650009775917716	4.40515459052184	-4.79188571248331	2.01711729459531e-06	3.41994732597266e-05
UBE2K	0.508620691383126	2.73607903348798	4.79142149100626	2.02164223457574e-06	3.42507936463642e-05
PRDM2	0.753053748378935	1.68269313677885	4.79132454509059	2.02258843519349e-06	3.42507936463642e-05
KRT17P1	0.278254995136799	0.0913822499515866	4.788259905231	2.05272029838267e-06	3.47400598324111e-05
GTF3C6	-0.634597163510628	3.86236122353069	-4.78741289691205	2.06112409576297e-06	3.48534727023155e-05
RSPO3	0.79699718135827	0.322713982154771	4.78733397117382	2.06190886107326e-06	3.48534727023155e-05
STK33	-0.777843031073334	1.14583255476418	-4.78536693589691	2.08156042616266e-06	3.51644439443247e-05
PIN1	0.706488948905718	2.76874769394103	4.78523598058684	2.0828751093154e-06	3.51654565142612e-05
CCDC167	-1.05655176739137	3.62364295871149	-4.78510777448068	2.08416296694728e-06	3.51660152388106e-05
CACNA2D3	1.30079233759181	0.869384297258246	4.78394563686707	2.09587190223508e-06	3.53423020048378e-05
PCDHB9	-1.10172567026535	1.54602506202531	-4.78280672109751	2.1074082851925e-06	3.5515468791825e-05
HOMER1	0.96201474151324	1.27586786942977	4.78262830364088	2.10922105167181e-06	3.55246569676406e-05
TCTN3	-0.544841008791668	2.57111352210776	-4.78240148925458	2.11152771001398e-06	3.5542147508019e-05
AAR2	-0.508734045706901	2.7634108330069	-4.78149617027508	2.12075883831035e-06	3.56761027625966e-05
THADA	-0.381312533454895	1.19411413631776	-4.77968154000583	2.13937889707154e-06	3.59677462323497e-05
GPR63	0.46114879174673	0.299687781986305	4.77951762254497	2.14106859358824e-06	3.59741031832363e-05
AC026790.1	0.763149079174204	0.322408523329532	4.77939589614504	2.14232420655182e-06	3.59741031832363e-05
LRFN5	1.17918958833587	0.673202859923277	4.77693508707387	2.16786005983095e-06	3.63811054112708e-05
LMTK3	1.09577628720584	2.14247958958842	4.77670605601207	2.17025156375969e-06	3.63894067343818e-05
LINC00847	-0.526735340222284	2.49570693943051	-4.7766201882562	2.17114883471479e-06	3.63894067343818e-05
DISP1	-0.675834869318566	1.27318741508978	-4.77651485824687	2.17224996312784e-06	3.63894067343818e-05
HPCA	2.58266724908861	2.05533225786225	4.77622938636358	2.17523701218323e-06	3.64176777200998e-05
KCNS1	1.48396330040917	0.54850613222363	4.7760919085819	2.17667692757087e-06	3.64200284012545e-05
GRK2	0.592033129163137	2.7382310698402	4.77562326271693	2.18159232931611e-06	3.64804932108671e-05
ECPAS	0.596926337757377	2.40663187445737	4.77539682781879	2.18397112238146e-06	3.64984941418384e-05
MCM7	-1.15283914539839	3.37308301260121	-4.77522068954729	2.18582325433759e-06	3.65076773099316e-05
POLR1E	-0.640871376267775	2.39372369581899	-4.77452767896828	2.19312509485823e-06	3.6607816502976e-05
CAMK2A	3.06761976109957	2.08796571034496	4.77407347049613	2.19792354813816e-06	3.6666074619119e-05
ZNF536	1.0989743952276	0.729444464283384	4.77324565174414	2.20669498117826e-06	3.67905018099358e-05
MAP1A	1.43203910967751	3.59422519464037	4.77297667698004	2.2095522381027e-06	3.68162372325007e-05
RNF128	0.940306162426755	0.367609812589723	4.77140469229966	2.22632241156507e-06	3.70736256129072e-05
VSNL1	3.08428527901539	2.05711800937397	4.77116448169749	2.22889577944613e-06	3.70944377166016e-05
ZNRD1	-0.691558343508987	1.45313192089431	-4.77073780185837	2.23347384547891e-06	3.71485685420723e-05
ENTPD4	0.679250070140121	1.79272444601456	4.7702315868117	2.23891702213771e-06	3.72050672914656e-05
NIPAL3	1.28563828071864	1.82915338142717	4.77013242053982	2.23998482123168e-06	3.72050672914656e-05
UBXN2A	-0.477770255980933	1.59576594953771	-4.77005180194863	2.24085326439713e-06	3.72050672914656e-05
TRPM6	0.338746064178141	0.206318795823362	4.76991962404763	2.24227781818825e-06	3.72066774023351e-05
SOAT1	-0.749948963388701	1.89647213818264	-4.76961991566836	2.24551116897975e-06	3.72382816697198e-05
CARD8	-0.615920347584786	1.31053958950688	-4.76884388201866	2.25390413349086e-06	3.73553620610377e-05
ACTRT3	0.454438104735256	0.282982834680501	4.76678408897019	2.27632787772253e-06	3.77047075065316e-05
POP5	-0.710544202920423	2.50369861819555	-4.7651628302717	2.29412838587681e-06	3.79771069950286e-05
NELL2	2.05801204821762	2.00474824130071	4.7648436171011	2.29764891412237e-06	3.80129329794531e-05
HMGN1	-0.805844518743573	3.07633600822037	-4.76407656615822	2.30612980883055e-06	3.81307339364514e-05
AC010504.1	0.430759557821182	0.424040158493733	4.7621443327852	2.32762725622939e-06	3.84634914404981e-05
ZFAND6	-0.691238057170064	2.5772336123169	-4.76198372802038	2.32942275042576e-06	3.84704784934781e-05
CWF19L2	-0.562470197509838	1.77118349038913	-4.76159191026692	2.3338087025009e-06	3.85202136020554e-05
LSM1	-0.494119899729812	2.59445406561698	-4.7607772017259	2.34295388574632e-06	3.86483964696447e-05
PAFAH1B1	0.646397695403293	3.46371557746999	4.76046707870037	2.3464440997442e-06	3.86832013761358e-05
ERLIN2	-0.58087010565863	2.30903403068474	-4.75930008227567	2.35962269963151e-06	3.88775930510715e-05
RHEBL1	0.740950281178546	0.66135856276472	4.75899631937519	2.36306468209376e-06	3.89114281905756e-05
SSR4	-0.846289570758675	3.22405276074945	-4.75786634759393	2.37591101798875e-06	3.90999895420745e-05
KATNA1	-0.569042072616168	1.96319311860518	-4.75567381431534	2.40102925738507e-06	3.94901678212875e-05
TP53I11	1.066258027957	1.72822126645053	4.75546219900062	2.40346705275861e-06	3.95070777833506e-05
AL355578.1	0.284825704290046	0.131860379703148	4.75526535557625	2.40573681451411e-06	3.95212074815783e-05
ENTR1	-0.740850030857076	2.58573120668268	-4.75317918316599	2.42991914019606e-06	3.98950871840275e-05
CYRIA	1.01949100922037	2.50307911726377	4.75258676356615	2.43682882638842e-06	3.99851081313594e-05
SNORD115-45	0.796371051108366	0.347981601261397	4.75209835488223	2.44253959351141e-06	4.00553625791402e-05
VPS25	-0.643879509654178	2.81470755454799	-4.75001768032579	2.46701267398315e-06	4.04330392988607e-05
DACT3	0.841160120051345	2.29551754546465	4.74888944376265	2.48038155455806e-06	4.06283889234624e-05
SMIM30	-0.852040208612752	2.99688982506079	-4.74865914925573	2.48311894869094e-06	4.06494694252409e-05
JAKMIP3	0.887865102130317	0.694327216033859	4.74451387839982	2.53289149409001e-06	4.14400566336058e-05
SPRR2G	0.187720368094319	0.0483131134779963	4.74379463113747	2.54162468202811e-06	4.15586775603966e-05
RPLP2	-0.962636445589441	5.36122213864577	-4.74351385684751	2.54504173211048e-06	4.15776466272489e-05
MASP1	-1.50184944058148	2.17301533223274	-4.74338389497156	2.54662487633515e-06	4.15776466272489e-05
DDX24	0.618828122717738	3.1343341527431	4.74333379742267	2.54723539780869e-06	4.15776466272489e-05
APBB1	0.982284288995629	3.5800747703983	4.74195895857645	2.56404513812677e-06	4.18276653324452e-05
C1orf131	-0.420382621630631	1.18905380988465	-4.74135444032898	2.57147012790158e-06	4.19243873208665e-05
IBA57-DT	0.755845400446542	0.649823707172334	4.74113016780449	2.57423000932346e-06	4.19449826984298e-05
ZNF621	-0.634334803652625	1.91110006313624	-4.7387869802883	2.60323602222921e-06	4.23929649965112e-05
ZNF385B	0.900891088822908	0.422272182117657	4.73831340239958	2.60913644877201e-06	4.24641236205726e-05
PPME1	0.503691688294539	2.34734638003046	4.7381932088097	2.61063601649349e-06	4.24641236205726e-05
LINC01152	-0.732961007683092	1.08953430218516	-4.73711646823179	2.62410675086924e-06	4.26584778421469e-05
PTH2R	0.484350050316511	0.184895922049197	4.73651694865482	2.6316360851216e-06	4.27560770560104e-05
RPL13A	-1.00148667250695	6.04631801055267	-4.7363050981219	2.63430166987373e-06	4.27745878330713e-05
AC125616.1	0.899613383398305	0.351505449656305	4.73588982990473	2.63953427024195e-06	4.28347350653161e-05
TMEM171	0.545578031754902	0.176011965271643	4.73496113375631	2.65127253705572e-06	4.29802757822315e-05
PCGF2	-0.928364527629825	2.60456210132294	-4.73493766204734	2.65156985754222e-06	4.29802757822315e-05
MAN2A2	0.785599228448267	2.28881656378905	4.73168207710088	2.6931211269237e-06	4.36285622561639e-05
ZC3HC1	-0.642427307589168	2.24823526674792	-4.73136520031232	2.6971987269596e-06	4.36693769623165e-05
TMC5	0.148776055161945	0.0482253186042315	4.72954273313386	2.72076592884839e-06	4.40218066403865e-05
RELN	1.23212329958175	0.609605233682948	4.72943942902423	2.72210771811139e-06	4.40218066403865e-05
AL121906.2	0.387966762029718	0.339768591929764	4.72864767534223	2.73241274433994e-06	4.41629755322209e-05
WSB2	0.569220628494604	3.48346935452832	4.72835637629981	2.73621356346381e-06	4.41989171928742e-05
EMC8	-0.501952327878779	2.23583502456117	-4.7280826398456	2.73978986252335e-06	4.42311927920964e-05
CYP2U1	-0.706397588396771	1.98361101178731	-4.72752306541343	2.74711455615655e-06	4.43239105071062e-05
CRTAP	-0.649295147454837	3.33081196790724	-4.72702138149824	2.75369748424715e-06	4.44045602379233e-05
NUP205	-0.794181140296621	2.17223553682912	-4.72532260366851	2.77610111937191e-06	4.47400862400903e-05
ZFAS1	-1.00856861185434	3.46178679060873	-4.72413954035428	2.79180689555958e-06	4.49673448591683e-05
NCEH1	1.13417209840735	1.55083830318655	4.72257492999045	2.81270917595542e-06	4.52779938916293e-05
SLC24A2	1.61852040028788	1.38939043314611	4.72197737819783	2.82073176322285e-06	4.53810725580274e-05
VAX2	-1.56894521686335	1.99414537325895	-4.72098964246497	2.83404113538216e-06	4.55690400804477e-05
ASB16-AS1	-0.605831047909497	1.43115910228263	-4.71781965448269	2.87716466620814e-06	4.62215769620407e-05
NCK1	-0.574035881627077	2.02578205267551	-4.71776436690013	2.87792235063016e-06	4.62215769620407e-05
RNA5SP452	0.227657878588228	0.0564640426532696	4.71660389895101	2.89387024176321e-06	4.64510924373744e-05
EPB41L5	-0.679228288883252	1.85429625124331	-4.71630803314401	2.8979497923418e-06	4.64658675711715e-05
AC006450.3	0.548486763346449	0.246553089969719	4.71629666636303	2.89810663364047e-06	4.64658675711715e-05
MESP2	0.253626420626185	0.129182968369445	4.71581914677391	2.90470293065223e-06	4.65449996194736e-05
CABP1	1.64806865387014	1.08584776125908	4.71440502024064	2.92432198813207e-06	4.6832598879651e-05
ETV1	-1.70836500174678	3.20833365493182	-4.71317978116045	2.94142345463328e-06	4.70795738089961e-05
POU6F2	0.333176356137054	0.108942033609312	4.71118586633425	2.96945958429938e-06	4.7501183966652e-05
SSRP1	-0.573028619856505	3.40976080204791	-4.70841285244369	3.00887795200952e-06	4.8104286071317e-05
GLIPR2	-1.11517441647144	3.10779528323886	-4.70640961598294	3.03766640116325e-06	4.85368520860896e-05
ZEB1	-1.19332915798399	3.15567122653382	-4.70574303336556	3.04730441985605e-06	4.86631075047782e-05
AC245164.1	0.331684621986969	0.0846371533731807	4.70374993308482	3.07629804111762e-06	4.90981371869945e-05
RPSA	-1.08889816717384	4.85485646323377	-4.70341363472667	3.08121624721422e-06	4.91486434515798e-05
SSBP3	0.928075558784504	2.84998630461697	4.70145191383713	3.11005649281579e-06	4.95804569213057e-05
INS	0.159990122652493	0.00999366686381439	4.7002249010955	3.12822714972744e-06	4.98417817500064e-05
PRKAA2	0.532188585332345	0.746240701430801	4.69994876606988	3.13233043871136e-06	4.98788027700708e-05
ADH5	-0.609758793698114	3.23862249435563	-4.69974536284187	3.13535626222908e-06	4.98986340745213e-05
COPZ1	-0.583917306566873	3.54032106815917	-4.69920494798496	3.14340912137743e-06	4.99984018363926e-05
CD200	1.02852074137775	2.40325879561749	4.69774384668804	3.16528102861407e-06	5.03177346046159e-05
CTXN2	0.301573904921032	0.218807596081092	4.69720743400672	3.17334749229582e-06	5.04173678112713e-05
TRHDE-AS1	0.369592121196791	0.146330145690569	4.69677319518012	3.17989195540527e-06	5.0492720647132e-05
NEFM	2.64510508387822	1.365980128907	4.69622654128362	3.1881490862681e-06	5.05798984527747e-05
SRR	-0.579218398669571	2.04525833692668	-4.69617083547969	3.18899167080756e-06	5.05798984527747e-05
LINC01649	0.277344190453035	0.0913661653389775	4.69572676617138	3.19571615060374e-06	5.06578850886994e-05
AC093010.2	-1.35217583509571	3.95770855047142	-4.69554756720842	3.19843359351051e-06	5.06723006736718e-05
MPP2	0.947846908613389	2.12095529770382	4.69447708706099	3.21471309385223e-06	5.09014402080805e-05
STAMBP	-0.428279670674909	2.20691629953035	-4.69279400583765	3.24046998665432e-06	5.12803003082857e-05
NAP1L5	1.08123057512269	2.96500082107935	4.69097754689081	3.26849054172103e-06	5.16945349448496e-05
TSPAN3	-0.658245541180901	4.35340225150142	-4.68993595144656	3.28466301331376e-06	5.19210183931931e-05
EEF1A2	2.14050047832719	3.82857738783045	4.68864537731429	3.30480798668982e-06	5.2209738022255e-05
HNMT	-1.05536423949637	2.6398682675797	-4.68852749218142	3.30665399948272e-06	5.2209738022255e-05
DAZAP2	-0.529903160248511	4.09312478445105	-4.68793999901375	3.31586858764947e-06	5.23257505841577e-05
RBMX2	-0.492054622625606	2.23555809477979	-4.68597914606283	3.34680273991121e-06	5.27841832238331e-05
SYTL4	-1.48780241707094	2.12446898947395	-4.68550416877792	3.35433754030634e-06	5.28732642883158e-05
CDKAL1	-0.520942705560075	1.56780084112267	-4.68425522829054	3.37422797630197e-06	5.31556505910712e-05
AC138028.1	0.193145070958483	0.105443716955079	4.68407006580758	3.37718647666282e-06	5.31556505910712e-05
GPR26	0.751373274808476	0.205833430256983	4.68402278013778	3.37794240001063e-06	5.31556505910712e-05
PRKN	0.668320535368276	1.09567020560025	4.68314115505215	3.39206614559921e-06	5.33479493807876e-05
NKIRAS2	-0.750137280818587	2.21599121021122	-4.68290054025396	3.39593067227665e-06	5.33787734274959e-05
ZDHHC4	-0.637434080890428	2.74420414882031	-4.68271284210521	3.3989482392077e-06	5.33962574843246e-05
PUS3	-0.579504339199499	1.9219399253802	-4.6820215695579	3.4100838567976e-06	5.35358597919841e-05
JAG2	0.712948985996232	1.11470224633038	4.68192420575706	3.41165509128964e-06	5.35358597919841e-05
PDLIM2	-0.419949737188491	1.00223056656855	-4.68166285157481	3.4158762056379e-06	5.35721021484094e-05
SNHG32	-0.861957063939787	4.20689288339541	-4.68109749945402	3.4250243482254e-06	5.36855326528888e-05
B4GALNT3	0.674962222213552	0.413395436583112	4.68079495552172	3.42992957401141e-06	5.37323679380905e-05
TTI2	-0.461755417761013	1.2549966481319	-4.6803638096981	3.43693152345975e-06	5.3811979260605e-05
ADCY1	1.62304599795144	1.26653575783586	4.67972690687614	3.44730017252313e-06	5.39302440643203e-05
HNRNPC	-0.514854363332273	4.0087045745135	-4.67966352889614	3.44833359606301e-06	5.39302440643203e-05
MAP1S	0.624477562236957	2.52375030130353	4.67933910122939	3.45362828652473e-06	5.39829260223882e-05
TCEAL9	-0.749622348190364	3.75350306353984	-4.67910235999064	3.45749685549449e-06	5.40132702742968e-05
NUP43	-0.583107941722252	2.1348092984394	-4.6780701741765	3.47441242869533e-06	5.42472884270838e-05
PAK2	-0.569602967521816	3.01746065322677	-4.67555055069208	3.51603894532886e-06	5.48666522727097e-05
SNCAIP	-1.19915971394581	1.701553070499	-4.67541823194647	3.51823816569662e-06	5.48704189381266e-05
RNU6-1123P	0.728978563866926	0.334914331574398	4.67472031020614	3.52985995147331e-06	5.5021053948827e-05
GSK3A	0.610615471630236	2.94407463490831	4.67139483055266	3.58574430248946e-06	5.58610727190492e-05
PRIMPOL	-0.605511912049206	1.69256796415214	-4.67092892319229	3.593641399358e-06	5.59529965880041e-05
RNF11	0.71560899896232	3.73843703244661	4.67071420848479	3.59728642112438e-06	5.59786503267251e-05
POLR2J	-0.898758721864052	3.58365769626929	-4.66987732887372	3.61152732045763e-06	5.61690703014127e-05
NPTX2	2.38392269143799	1.78493616295701	4.66975519288031	3.61361019172549e-06	5.61702935292838e-05
BX842568.2	0.214184207410561	0.0947702279835448	4.66737520244793	3.6544289698101e-06	5.67732961795443e-05
RNU1-63P	0.172389909504465	0.0428715875215105	4.6668581051957	3.66335600590734e-06	5.68804517570965e-05
SNRNP200	-0.746039240718384	3.52899034091811	-4.66631122859039	3.67281993970782e-06	5.69958203932731e-05
NBEA	1.03865855387014	1.32683591890726	4.66590709136422	3.67982879592649e-06	5.70729838597874e-05
CPEB3	1.0712313752141	1.08817943507609	4.66405594246777	3.71209739528231e-06	5.75416159293043e-05
CACNB2	0.965699329605898	1.02528948580728	4.66330307937867	3.72529866175528e-06	5.77143285209251e-05
EEF1A1P6	-1.29840413568447	2.13370002155961	-4.66314566475386	3.728064583302e-06	5.77252696196806e-05
OR6B3	0.147134527972001	0.0162428021260747	4.6623692458809	3.74173587442291e-06	5.79049638965083e-05
TNFAIP8L1	0.781540097224655	1.11894939087992	4.66195868702941	3.74898450606629e-06	5.7985121284224e-05
DRAM2	-0.751835070691415	2.41876569435015	-4.66121123630668	3.76221579061303e-06	5.81576722270937e-05
AC110774.1	0.29560487753383	0.115282559316298	4.66062307512881	3.77265887750799e-06	5.82869557337591e-05
PTPN12	-0.731523972869683	2.60700799560196	-4.6595863662583	3.79113398344675e-06	5.8540121774148e-05
UBE2QL1	1.57842842304486	1.64111716098432	4.65925628649665	3.79703452803026e-06	5.85989480630926e-05
KIFAP3	0.563217258596361	2.97080302030647	4.65833017453378	3.813636952292e-06	5.88227788799865e-05
ARPC5L	0.575559383918984	2.42112187074642	4.65727037631214	3.83272153508962e-06	5.90846280211341e-05
ORAI3	-0.594694184875168	1.58745432118435	-4.65690213650444	3.83937415686918e-06	5.91390125302164e-05
PHETA1	-0.714356790795411	1.90164965904533	-4.65678282854661	3.84153195299059e-06	5.91390125302164e-05
AGAP1	0.916844985277024	2.10050435095264	4.65660967846329	3.84466560661417e-06	5.91390125302164e-05
PCDH11Y	0.333412679358899	0.0967949411494927	4.65660833332564	3.84468996039586e-06	5.91390125302164e-05
KCNAB1	1.21765251357799	1.08486475383489	4.65623986085358	3.85136675522555e-06	5.92092181469837e-05
FAM241B	1.50314356307334	1.66846692963382	4.65589933184807	3.85754711091772e-06	5.92575590448217e-05
USP35	0.5220989825632	1.35299497063467	4.65583366955588	3.85873992923713e-06	5.92575590448217e-05
FGF13	0.908059631049822	0.610774131952459	4.65503261971082	3.87332032165985e-06	5.94488912019929e-05
ANGPTL2	-1.69670408273268	3.63773920803916	-4.65490616949011	3.87562674935722e-06	5.9451732499992e-05
RPS23	-0.779583884379191	4.67030606074975	-4.65215570346465	3.92612237818962e-06	6.01933839010624e-05
DVL2	-0.625317943792556	2.28354856778781	-4.65174309050413	3.9337518125804e-06	6.02773801527491e-05
ZFAND3	-0.508725365656087	3.59975439921081	-4.65047619390946	3.9572664995884e-06	6.06045633428767e-05
SPRN	1.19495347242334	1.44454222025091	4.65021643802736	3.96210444200958e-06	6.06327601097632e-05
RGS7	1.60116704668221	1.44044172580255	4.65014507640362	3.9634345436768e-06	6.06327601097632e-05
MOSMO	0.521435923178478	1.47269274974878	4.64933043439779	3.97864899442047e-06	6.08323059015975e-05
PPM1G	-0.545553523661508	3.39717717044726	-4.64910496439149	3.98286982815798e-06	6.08636367524294e-05
HSPH1	0.911492116102767	2.51993069541646	4.64871073961025	3.99026011354818e-06	6.09433405680115e-05
ABCA5	0.768426868654422	0.513661736986705	4.647758993878	4.0081562161265e-06	6.11833257696957e-05
AC140847.2	0.324789896628062	0.121897064275216	4.6470019311176	4.0224466306825e-06	6.13680398865039e-05
DNAJC28	0.334950517147413	0.676457707362403	4.64626967710638	4.03631529939412e-06	6.15223804071665e-05
HPCAL4	2.26548902880908	2.23820910941499	4.64623604113789	4.03695345638975e-06	6.15223804071665e-05
RNA5SP37	0.407303494487088	0.208815507979702	4.64571641121556	4.04682443365856e-06	6.16392943357146e-05
RPS6	-0.969804149039728	5.72935705938713	-4.64551116301502	4.05072974582029e-06	6.16546293922861e-05
NKAPD1	-0.445674955493615	2.27910655126121	-4.64543231093012	4.05223104761974e-06	6.16546293922861e-05
SEC61B	-0.703943011387596	3.73004799046344	-4.64510205412598	4.0585247699746e-06	6.17168829100966e-05
CLUL1	0.603807193890671	0.259471582068769	4.64313634454932	4.09618008863922e-06	6.22557175510861e-05
DOC2B	1.29662238330863	1.01825186540231	4.64284699120431	4.10175122009487e-06	6.22881846113825e-05
OSBPL1A	1.06086532450436	2.2052068262924	4.64279456900244	4.1027613213663e-06	6.22881846113825e-05
SRGAP1	-0.575721459193709	1.00537064620126	-4.64251922934822	4.10807064866338e-06	6.2335023280693e-05
KRT8P12	-0.608525910519825	1.54478190314427	-4.64104466732648	4.13661685557638e-06	6.2734212118173e-05
HTR1B	0.439474762192825	0.177871587917019	4.6400801357044	4.15539228127499e-06	6.29691428168928e-05
SNHG28	0.617285599015924	0.510400886063848	4.63994536388766	4.15802223643884e-06	6.29691428168928e-05
TP53TG5	0.517782573843689	0.495018746807067	4.63980350474836	4.16079222130651e-06	6.29691428168928e-05
CLEC4GP1	0.832664967430746	0.299100265932268	4.63978799669691	4.16109514368392e-06	6.29691428168928e-05
SS18	-0.538258630686305	2.57481527701986	-4.63959399062164	4.16488649968933e-06	6.299250352957e-05
LINC02648	0.174362217805698	0.0600164353817716	4.63909913150694	4.17457229313485e-06	6.31049423340869e-05
BRI3BP	0.649742571797085	1.51306655911646	4.63787815656456	4.19856284392093e-06	6.34333812742468e-05
AHRR	0.379753765004383	0.315932237190715	4.63646003075546	4.22659334776113e-06	6.38224704549318e-05
MINK1	0.743155002168105	3.07673302154731	4.63490065537583	4.2576232043645e-06	6.42564070681311e-05
ZNF480	-0.622322568861262	1.35244604050532	-4.63414594220753	4.27271961047238e-06	6.44495370307314e-05
TOR1AIP1	-0.582470441467599	2.42441658097678	-4.63337819313434	4.2881295041635e-06	6.46471853059098e-05
PAK3	1.36852299227038	1.23088689598201	4.6327331522601	4.30111769805663e-06	6.48081315084597e-05
PKN1	-0.71134038268575	3.81332990086063	-4.63189971834247	4.31795521513113e-06	6.50268741855266e-05
SATB2-AS1	0.466170041145078	0.355559738457829	4.63093366937125	4.3375510991177e-06	6.528689962614e-05
SEH1L	0.401824439842315	1.4732431407411	4.62916241067227	4.37370234111801e-06	6.5795696088123e-05
MORC4	-0.628611872349457	1.30904458963339	-4.62765389387879	4.40471899190262e-06	6.62267459587246e-05
TMEM39A	-0.586629455176292	1.44112647229906	-4.62707466389115	4.41668457745126e-06	6.63710466314472e-05
SYTL1	0.271414732513799	0.141111363163239	4.62608546083682	4.43719147691958e-06	6.66434771340558e-05
AC092490.1	0.204988234440811	0.0803776289616858	4.62511901853497	4.45731479585036e-06	6.69098577763804e-05
AC004830.2	0.275906867585453	0.148959343863242	4.62403564649033	4.47997699496147e-06	6.72140445721574e-05
RASD2	1.38440986161254	1.26562728367774	4.62284527064683	4.50500506463138e-06	6.75533825261418e-05
C6orf136	0.583731832680535	2.31082673193267	4.62204822757467	4.5218381484456e-06	6.77695379402869e-05
TDRD5	0.214377780820682	0.0927148492423264	4.62173185295994	4.52853652273563e-06	6.78336529054991e-05
LYNX1	1.38454984296667	2.5911715046743	4.62096854664541	4.54473670323791e-06	6.80399523744367e-05
EBPL	-0.756032002762571	2.37316862815343	-4.61995995252994	4.56622814352094e-06	6.8325205526064e-05
ETAA1	-0.468384934913702	1.57332216597885	-4.61951008863251	4.57584541754547e-06	6.84325739979345e-05
STOX2	0.888262891468163	1.3494060346317	4.61887438345397	4.58946880143954e-06	6.85997080688771e-05
AC010186.2	-0.525424375552898	0.80474977505249	-4.61872652775901	4.59264297736719e-06	6.86105608122031e-05
ARHGEF26	-0.976362249541987	2.62220685840885	-4.61642602775354	4.64230258708983e-06	6.93154887084601e-05
NECAP2	-0.928598543089154	2.59126778603239	-4.61600285287384	4.65149338247802e-06	6.94157367078429e-05
PNPLA7	0.679177698433068	0.740457439242655	4.61272606838066	4.72325443601248e-06	7.04081434167419e-05
INPPL1	-0.783904508793501	3.09112400977464	-4.61270750937091	4.72366388590789e-06	7.04081434167419e-05
LINC01122	0.308767079072779	0.221425755259763	4.61262292153055	4.72553049906842e-06	7.04081434167419e-05
GNG3	2.6480405243472	2.44662247573976	4.61202693573339	4.73870229428198e-06	7.05668812431173e-05
PRRT2	1.51674490166886	2.17162886111641	4.61006164050627	4.78238717185383e-06	7.11592220719062e-05
PDLIM5	-1.09111759799207	2.71956574735812	-4.60990603295805	4.7858625059353e-06	7.11592220719062e-05
TMTC1	0.785494143953233	0.840285455565722	4.6098955708321	4.7860962536767e-06	7.11592220719062e-05
RUNDC1	0.396512741697077	1.8892799666878	4.6092635984341	4.80023629893578e-06	7.13316132099544e-05
PPP1R21	0.415296741912501	2.19571730444335	4.60879148582099	4.81082572397762e-06	7.1451087302701e-05
KNDC1	1.47756765423259	1.70795144723054	4.60748488904819	4.84024954702974e-06	7.18500179052201e-05
ILF2	-0.670614432204568	4.3596528930287	-4.60701616583763	4.85084696541011e-06	7.19692096625642e-05
DNMBP	-0.777130669049893	1.58874741785316	-4.60676412996179	4.85655447733987e-06	7.20157649639827e-05
LINC02298	0.449620307537012	0.258714266500074	4.60652896597304	4.86188572702967e-06	7.2056694545602e-05
SH3BGRL2	0.975401928686741	1.91369789276198	4.60531809188987	4.88942570834258e-06	7.24265565021191e-05
HADH	-0.546169174286315	2.95793320925643	-4.60158271852413	4.97532915566781e-06	7.3632873134311e-05
NEFL	3.00429490887592	1.92485738001331	4.60154873739078	4.97611723814975e-06	7.3632873134311e-05
IQSEC2	1.20675293934965	1.82988080928885	4.59944201368188	5.02521052087488e-06	7.43200791863005e-05
CAPN13	0.243139209618909	0.0844604515380126	4.59923125221341	5.03014742297859e-06	7.43493173153403e-05
MFSD6	1.07982874613474	2.3017367592397	4.59913117732523	5.03249321869694e-06	7.43493173153403e-05
AIDAP2	0.902294020471947	0.407949216255653	4.59760016987991	5.06851180213908e-06	7.48419977696259e-05
CTNND1	-0.649700571309285	3.14893905161518	-4.59744259937961	5.07223282572121e-06	7.48575024611177e-05
SVOP	1.97876478736045	1.17383952641042	4.5968483186906	5.08629035242829e-06	7.50135942677715e-05
DKC1	-0.571793378602671	2.56911060451232	-4.59676929206211	5.08816251705679e-06	7.50135942677715e-05
PRR14	-0.638156040130999	2.64304820268919	-4.59139294813058	5.21709430628996e-06	7.68739668917362e-05
TANC1	-0.762663264777466	1.67960841275074	-4.59126257723227	5.22025937335681e-06	7.68801834985276e-05
AP005242.4	0.530178573139993	0.13738044935132	4.59087610563642	5.22965273092137e-06	7.69780711327743e-05
GNPAT	-0.407119214762346	2.9747720073892	-4.58867427605439	5.28347933755787e-06	7.77295495613632e-05
NRM	-1.21969284292815	1.9850002839079	-4.5859730079416	5.35024171022812e-06	7.86704481484014e-05
FAM102B	0.694933478610353	1.18423004849706	4.58556894314861	5.36029758190489e-06	7.87769795650061e-05
LANCL1-AS1	0.42998058450582	0.393853723653095	4.58055933650657	5.48648643476271e-06	8.05892394238259e-05
TSPAN12	-1.39425906245809	2.26327231895896	-4.57937113892667	5.51683187443111e-06	8.09925249412291e-05
SFXN3	0.594259042687351	2.44357112621141	4.57781236061563	5.55688584486761e-06	8.15378443394029e-05
AAAS	-0.60218696022976	2.47405423056009	-4.5773844544362	5.56792992377793e-06	8.16571449732079e-05
NSMAF	-0.526418972700439	1.88151435432155	-4.57676329932675	5.58399915221946e-06	8.18499792050745e-05
CPEB2	0.79255234114208	1.66451057412505	4.57601918492697	5.60330790139399e-06	8.2086395540784e-05
COG2	-0.476321340699383	1.57511456093801	-4.57583414717358	5.60811931219251e-06	8.2086395540784e-05
ADTRP	0.40286871498393	0.109915567069564	4.57580356713981	5.60891484552207e-06	8.2086395540784e-05
KLF8	0.284144572917049	0.175254092183552	4.57433848801495	5.6471556721047e-06	8.26029148572058e-05
SNHG1	-1.11065666506238	2.72174204973437	-4.57408613895177	5.65376757099616e-06	8.26564892773804e-05
RPS10	-1.03064754836471	4.32268205656728	-4.57383713003132	5.66029923244296e-06	8.2708835395436e-05
PDE2A	1.79882622657298	2.00470846840163	4.57255594337332	5.69402016258047e-06	8.31582121294842e-05
AL022322.1	0.692010949704593	0.576249806990563	4.57191844523475	5.71087087797249e-06	8.33608683469047e-05
NGB	1.38733738863642	0.520020789487968	4.56875348386738	5.79523965075192e-06	8.45087662511943e-05
AL121932.1	0.321040614716239	0.107294426000842	4.56874223648309	5.79554159476185e-06	8.45087662511943e-05
TAGLN3	1.95987585517789	3.24229262132528	4.56832871825289	5.80665326687381e-06	8.46267625883543e-05
HSPD1	-0.483817793578348	4.07904568521279	-4.56790900866079	5.81795220163352e-06	8.47473640348135e-05
RPS8	-0.987580419995334	5.33862806439552	-4.56768839571904	5.82389973991135e-06	8.47631092899905e-05
FBXL16	1.99285302806758	3.14243852997217	4.56764456723752	5.82508201286383e-06	8.47631092899905e-05
GRIP2	0.577193954585103	0.311214312342474	4.56735486627681	5.83290248571408e-06	8.48089977414326e-05
EIF2D	-0.464790663872974	1.78488739584955	-4.56730359060674	5.83428772016991e-06	8.48089977414326e-05
AC021188.1	-0.948087860806121	1.20297533677578	-4.56671849969269	5.85011656391073e-06	8.49950061276112e-05
GUSBP12	0.158901455694652	0.0324669981400783	4.56647261638514	5.85678088954743e-06	8.50477415598218e-05
NPM1	-0.762376877818026	4.27907364738692	-4.56319448683675	5.94632867091083e-06	8.6303369927989e-05
INTS14	-0.475438523424296	2.31786887852578	-4.56137564021744	5.99657851052332e-06	8.69587491610208e-05
AL121583.1	0.391570629630567	0.338537473549621	4.56133557131729	5.9976900780794e-06	8.69587491610208e-05
LRP10	-0.809738784000026	3.15818855745398	-4.5607535978275	6.01385713559478e-06	8.70604256104516e-05
AC008897.3	0.582685380284288	0.509800581060705	4.5607380904312	6.01428849779083e-06	8.70604256104516e-05
ATPAF2	-0.354595640754618	1.41567053162189	-4.56070502578558	6.01520834110171e-06	8.70604256104516e-05
DDN-AS1	0.21001343546319	0.149530916633396	4.56063601809808	6.01712853805198e-06	8.70604256104516e-05
ARHGAP17	-0.466323620433669	1.65323124646263	-4.56023229767328	6.02837418395425e-06	8.71781294527873e-05
AC131009.2	0.357391889206779	0.145896391323563	4.55914563734	6.0587433746946e-06	8.75721205875146e-05
SSR1	-0.471498209388908	2.68070960527724	-4.55853315809771	6.0759250958927e-06	8.77751941945818e-05
PTPRN	2.10717242384424	1.88630100071172	4.55753549509869	6.10401236831339e-06	8.81355232531433e-05
TLL2	0.446311787358921	0.253932802027466	4.55677332612098	6.12555361566321e-06	8.84010121691952e-05
SUCLG2	-0.661757466657842	2.63016280001652	-4.55638748612481	6.13648642032323e-06	8.8513210713319e-05
FAM163B	2.41627014538573	1.85534427001282	4.55556982686018	6.15971673317909e-06	8.88025829033318e-05
SLC9A6	0.865501179656893	2.65465663252696	4.55476387269189	6.18269701114437e-06	8.90880547220216e-05
NR4A2	0.978503055016994	0.93710545935417	4.55308448496514	6.23084603978739e-06	8.97357097179246e-05
N4BP3	0.596197995322954	0.442793485093528	4.55236049048549	6.25171411972488e-06	8.99819072654711e-05
ALG8	-0.537117278340429	2.21591221451315	-4.55217655512572	6.25702645346715e-06	8.99819072654711e-05
ERGIC3	-0.746345477736905	3.41715517749746	-4.55215764437202	6.25757287020635e-06	8.99819072654711e-05
PDSS1	-0.567348909561797	1.40581548788168	-4.55101570422212	6.29065359814343e-06	9.04112090982399e-05
MYH7B	0.713835640210495	0.556138994560541	4.55076155178854	6.29803889036462e-06	9.04709574276571e-05
AC006249.1	0.277035233319228	0.232079337915916	4.55042081780109	6.30795315968212e-06	9.0566954535477e-05
UNC13C	0.965236160616761	0.374660656861878	4.54933908760801	6.33952731554716e-06	9.09736776986814e-05
GRM5	0.914927264262613	0.385487682412094	4.54811727574617	6.37537250140186e-06	9.14412434617648e-05
TCN2	-0.809671184129689	2.65910233852765	-4.54734425464615	6.3981514700947e-06	9.17210194889382e-05
GDI1	0.575627581727588	4.75650167433349	4.54641020170192	6.42577976178254e-06	9.20699916174425e-05
TBC1D9	0.926298742236132	1.86292712506872	4.54603752221872	6.43683511866295e-06	9.21812677749862e-05
PNMA8C	1.09351447053189	2.20440935723169	4.54445231669886	6.4840635695384e-06	9.28101969355889e-05
CCDC71	-0.560099633863272	2.45510902321476	-4.54367184818068	6.50743815841731e-06	9.30972240060253e-05
MCMBP	-0.473937500096312	2.23266418266095	-4.54146099372468	6.57409137855128e-06	9.39824240168072e-05
AC072061.1	0.343303502941198	0.483631956787944	4.54139734627793	6.57601989213441e-06	9.39824240168072e-05
PECR	-0.480088114607725	1.41714383043877	-4.53987934431615	6.62217631111125e-06	9.4593839600002e-05
DYSF	0.920468783205646	1.01410399255997	4.53867405556852	6.65904540566068e-06	9.50720359343078e-05
NOC3L	-0.470059367823374	1.53651094828073	-4.53814772788159	6.67520712586395e-06	9.52542540272215e-05
TRIM46	0.710169645913045	1.27916005294406	4.53500307217628	6.77255505187851e-06	9.65942126635863e-05
VSTM2L	1.96263318437195	1.93128725877111	4.53466716327919	6.78303374330747e-06	9.66944576245855e-05
PGLS	-0.780899014248947	2.80391442742113	-4.53385614007451	6.80839774559589e-06	9.70066879603815e-05
ADCY5	1.21402050165892	1.61513217618901	4.53362781110076	6.81555490886818e-06	9.70124460976916e-05
SPNS2	0.928542669997786	2.04596358580483	4.53362239044832	6.81572491138067e-06	9.70124460976916e-05
UBE2L6	-0.77793074298103	3.87897362144542	-4.53338681581249	6.82311693173108e-06	9.706836300949e-05
FCGRT	-1.10558412408307	3.29017528308613	-4.53325151122611	6.82736608458392e-06	9.70795341890151e-05
ZC3H10	-0.328429707564169	1.00130592003636	-4.53287198857183	6.8392982881761e-06	9.71998853065027e-05
PELI3	0.925596176139293	1.74418810580238	4.53272552987934	6.84390829734444e-06	9.72161043798151e-05
FBXO44	0.870182882332792	2.97218763177542	4.53236646445982	6.85522303174269e-06	9.72826939037249e-05
BCAS4	0.694360491268541	0.80635815422258	4.53232376368879	6.85656979477099e-06	9.72826939037249e-05
FANCE	-0.651195578097053	1.52406537438031	-4.53224642702995	6.85900960371657e-06	9.72826939037249e-05
ENAH	-0.823264581540191	2.72229358455531	-4.53140401894297	6.8856397681247e-06	9.75900823671224e-05
TPT1	-0.820268961618238	5.2383658473341	-4.53134066299672	6.88764657540028e-06	9.75900823671224e-05
HIF1A	-0.972749518092221	3.8088027003017	-4.53120184257475	6.8920456893145e-06	9.76030684632279e-05
ANKRD65	1.11622986132202	1.20561884566817	4.53090899234981	6.90133472619323e-06	9.76852560789351e-05
EIF3H	-0.663011048386327	3.30759636374147	-4.52836502118344	6.98253449353896e-06	9.87847106087445e-05
TBC1D24	0.64471796578535	1.58015421814283	4.52667499081457	7.0369831401202e-06	9.95047878330014e-05
SNRPG	-0.956858612332883	2.92080607021791	-4.52643029420188	7.04490031430078e-06	9.95665033830528e-05
RNF6	0.590922674075546	1.96486299412755	4.5262775379868	7.04984707888553e-06	9.95861966899425e-05
C11orf97	0.643724751775353	0.187265633705006	4.5240238839681	7.12321605216057e-06	0.000100571915908238
RHOA	-0.535081851307421	5.21638022333199	-4.52284003417639	7.16204956849275e-06	0.000101069285602506
INTS13	-0.565055767764943	2.03765746031934	-4.52189852977351	7.1930782614372e-06	0.000101456070133386
FHL1	-0.846131098969462	4.17646712842955	-4.52134438807409	7.2114010205464e-06	0.000101663342556254
PRPF40A	-0.513917206811573	2.27906925348992	-4.52045786149451	7.24080718111958e-06	0.000102026577203649
STX10	-0.720234089932156	3.16061660757698	-4.51964642837195	7.26782318797688e-06	0.000102332789037603
CORO1C	-0.840213849296933	3.57518173439286	-4.51958591847141	7.26984168179073e-06	0.000102332789037603
PPIL3	-0.655328390137777	2.09887379581243	-4.51720335226108	7.34974793790667e-06	0.000103405640415548
HHIP	0.970381489052024	0.516483176761183	4.51656026997044	7.3714593971543e-06	0.000103614402251919
FBXW8	-0.663055522975942	1.68167706050042	-4.51654486529937	7.37198023586408e-06	0.000103614402251919
GNAI3	-0.658505071494149	1.43267802665753	-4.51630229068711	7.38018644175629e-06	0.000103656431212742
CKLF	-0.868353478413317	1.82734457785198	-4.51623785688315	7.38236768360211e-06	0.000103656431212742
OPTN	0.927427882686087	2.68562736961351	4.51579731947472	7.39729751219792e-06	0.000103814051115102
ABCB9	0.535362721389836	0.647162277967842	4.51488982993064	7.42814360964972e-06	0.000104194771173195
SSX2IP	0.988015256296343	1.3533625544385	4.51473216424703	7.43351531035993e-06	0.000104217959023585
[truncated: 4,850 more rows]
