# Supplementary material for: Lipid metabolism-related gene signature predicts prognosis and depicts tumor microenvironment immune landscape in gliomas
Source: Front Immunol. 2023 Feb 13;14:1021678. doi: 10.3389/fimmu.2023.1021678 (PMC9968762; doi:10.3389/fimmu.2023.1021678)
Supplement: Supplementary Table 1 — Lipid metabolism -related pathway retrieved from MSigDB. MSigDB, Molecular Signature Database. [file Table_1.xlsx]

## Sheet: Sheet1
pathway_id	pathway_name	No.Genes
	Total (Unique Genes)	471
hsa00564	Glycerophospholipid metabolism	87
hsa04920	Adipocytokine signaling pathway	65
hsa03320	PPAR signaling pathway	64
hsa00561	Glycerolipid metabolism	53
hsa04923	Regulation of lipolysis in adipocytes	49
hsa01212	Fatty acid metabolism	48
hsa00590	Arachidonic acid metabolism	43
hsa00600	Sphingolipid metabolism	43
hsa04979	Cholesterol metabolism	40
hsa00071	Fatty acid degradation	38
hsa00565	Ether lipid metabolism	37
hsa00140	Steroid hormone biosynthesis	32
hsa00062	Fatty acid elongation	27
hsa04975	Fat digestion and absorption	24
hsa01040	Biosynthesis of unsaturated fatty acids	23
hsa00100	Steroid biosynthesis	18
hsa00591	Linoleic acid metabolism	16
hsa00592	alpha-Linolenic acid metabolism	15
hsa00120	Primary bile acid biosynthesis	14
hsa00061	Fatty acid biosynthesis	13
hsa00072	Synthesis and degradation of ketone bodies	9
